# Supplementary material for: Effect of common pregnancy and perinatal complications on offspring metabolic traits across the life course: a multi-cohort study
Source: BMC Med. 2023 Jan 18;21:23. doi: 10.1186/s12916-022-02711-8 (PMC9850719; doi:10.1186/s12916-022-02711-8)
Supplement: Supplementary file 2 — Additional file 2: Data Set 1. List of all available offspring NMR-derived metabolic traits in each cohort. [file 12916_2022_2711_MOESM2_ESM.xlsx]

## Sheet: ALSPAC_age 7.5y, 15.5y, 17.8y
Alanine
Glutamine
Histidine
Isoleucine
Leucine
Phenylalanine
Tyrosine
Valine
Apolipoprotein A-I
Apolipoprotein B
Ratio of apolipoprotein B to apolipoprotein A-I
Esterified cholesterol
Free cholesterol
Remnant cholesterol
Total cholesterol
Total cholesterol in HDL
Total cholesterol in HDL2
Total cholesterol in HDL3
Total cholesterol in LDL
Total cholesterol in VLDL
Linoleic acid
Docosahexaenoic acid
Conjugated linoleic acid
Estimated degree of unsaturation
Fatty acid chain length
Monounsaturated fatty acids
Omega-3 fatty acids
Omega-6 fatty acids
Polyunsaturated fatty acids
Ratio of linoleic acid to total fatty acids
Ratio of docosahexaenoic acid to total fatty acids
Ratio of conjugated linoleic acid to total fatty acids
Ratio of monounsaturated fatty acids to total fatty acids
Ratio of omega-3 fatty acids to total fatty acids
Ratio of omega-6 fatty acids to total fatty acids
Ratio of polyunsaturated fatty acids to total fatty acids
Ratio of saturated fatty acids to total fatty acids
Saturated fatty acids
Total fatty acids
Albumin
Creatinine
Diacylglycerol/Glycerol
Phosphatidylcholine and other cholines
Ratio of diacylglycerol to triglycerides
Ratio of triglycerides to phosphoglycerides
Total triglycerides
Sphingomyelins
Total cholines
Total phosphoglycerides
Triglycerides in HDL
Triglycerides in LDL
Triglycerides in VLDL
Citrate
Glucose
Lactate
Pyruvate
Glycoprotein acetyls
3-hydroxybutyrate
Acetate
Acetoacetate
HDL particle size
LDL particle size
VLDL particle size
Cholesteryl esters in chylomicrons and extremely large VLDL
Cholesteryl esters in IDL
Cholesteryl esters in large HDL
Cholesteryl esters in large LDL
Cholesteryl esters in large VLDL
Cholesteryl esters in medium HDL
Cholesteryl esters in medium LDL
Cholesteryl esters in medium VLDL
Cholesteryl esters in small HDL
Cholesteryl esters in small LDL
Cholesteryl esters in small VLDL
Cholesteryl esters in very large HDL
Cholesteryl esters in very large VLDL
Cholesteryl esters in very small VLDL
Cholesteryl esters to total lipids ratio in chylomicrons and extremely large VLDL
Cholesteryl esters to total lipids ratio in IDL
Cholesteryl esters to total lipids ratio in large HDL
Cholesteryl esters to total lipids ratio in large LDL
Cholesteryl esters to total lipids ratio in large VLDL
Cholesteryl esters to total lipids ratio in medium HDL
Cholesteryl esters to total lipids ratio in medium LDL
Cholesteryl esters to total lipids ratio in medium VLDL
Cholesteryl esters to total lipids ratio in small HDL
Cholesteryl esters to total lipids ratio in small LDL
Cholesteryl esters to total lipids ratio in small VLDL
Cholesteryl esters to total lipids ratio in very large HDL
Cholesteryl esters to total lipids ratio in very large VLDL
Cholesteryl esters to total lipids ratio in very small VLDL
Conc. of chylomicrons and extremely large VLDL particles
Conc. of IDL particles
Conc. of large HDL particles
Conc. of large LDL particles
Conc. of large VLDL particles
Conc. of medium HDL particles
Conc. of medium LDL particles
Conc. of medium VLDL particles
Conc. of small HDL particles
Conc. of small LDL particles
Conc. of small VLDL particles
Conc. of very large HDL particles
Conc. of very large VLDL particles
Conc. of very small VLDL particles
Free cholesterol in chylomicrons and extremely large VLDL
Free cholesterol in IDL
Free cholesterol in large HDL
Free cholesterol in large LDL
Free cholesterol in large VLDL
Free cholesterol in medium HDL
Free cholesterol in medium LDL
Free cholesterol in medium VLDL
Free cholesterol in small HDL
Free cholesterol in small LDL
Free cholesterol in small VLDL
Free cholesterol in very large HDL
Free cholesterol in very large VLDL
Free cholesterol in very small VLDL
Free cholesterol to total lipids ratio in chylomicrons and extremely large VLDL
Free cholesterol to total lipids ratio in IDL
Free cholesterol to total lipids ratio in large HDL
Free cholesterol to total lipids ratio in large LDL
Free cholesterol to total lipids ratio in large VLDL
Free cholesterol to total lipids ratio in medium HDL
Free cholesterol to total lipids ratio in medium LDL
Free cholesterol to total lipids ratio in medium VLDL
Free cholesterol to total lipids ratio in small HDL
Free cholesterol to total lipids ratio in small LDL
Free cholesterol to total lipids ratio in small VLDL
Free cholesterol to total lipids ratio in very large HDL
Free cholesterol to total lipids ratio in very large VLDL
Free cholesterol to total lipids ratio in very small VLDL
Phospholipids in chylomicrons and extremely large VLDL
Phospholipids in IDL
Phospholipids in large HDL
Phospholipids in large LDL
Phospholipids in large VLDL
Phospholipids in medium HDL
Phospholipids in medium LDL
Phospholipids in medium VLDL
Phospholipids in small HDL
Phospholipids in small LDL
Phospholipids in small VLDL
Phospholipids in very large HDL
Phospholipids in very large VLDL
Phospholipids in very small VLDL
Phospholipids to total lipids ratio in chylomicrons and extremely large VLDL
Phospholipids to total lipids ratio in IDL
Phospholipids to total lipids ratio in large HDL
Phospholipids to total lipids ratio in large LDL
Phospholipids to total lipids ratio in large VLDL
Phospholipids to total lipids ratio in medium HDL
Phospholipids to total lipids ratio in medium LDL
Phospholipids to total lipids ratio in medium VLDL
Phospholipids to total lipids ratio in small HDL
Phospholipids to total lipids ratio in small LDL
Phospholipids to total lipids ratio in small VLDL
Phospholipids to total lipids ratio in very large HDL
Phospholipids to total lipids ratio in very large VLDL
Phospholipids to total lipids ratio in very small VLDL
Total cholesterol in chylomicrons and extremely large VLDL
Total cholesterol in IDL
Total cholesterol in large HDL
Total cholesterol in large LDL
Total cholesterol in large VLDL
Total cholesterol in medium HDL
Total cholesterol in medium LDL
Total cholesterol in medium VLDL
Total cholesterol in small HDL
Total cholesterol in small LDL
Total cholesterol in small VLDL
Total cholesterol in very large HDL
Total cholesterol in very large VLDL
Total cholesterol in very small VLDL
Total cholesterol to total lipids ratio in chylomicrons and extremely large VLDL
Total cholesterol to total lipids ratio in IDL
Total cholesterol to total lipids ratio in large HDL
Total cholesterol to total lipids ratio in large LDL
Total cholesterol to total lipids ratio in large VLDL
Total cholesterol to total lipids ratio in medium HDL
Total cholesterol to total lipids ratio in medium LDL
Total cholesterol to total lipids ratio in medium VLDL
Total cholesterol to total lipids ratio in small HDL
Total cholesterol to total lipids ratio in small LDL
Total cholesterol to total lipids ratio in small VLDL
Total cholesterol to total lipids ratio in very large HDL
Total cholesterol to total lipids ratio in very large VLDL
Total cholesterol to total lipids ratio in very small VLDL
Total lipids in chylomicrons and extremely large VLDL
Total lipids in IDL
Total lipids in large HDL
Total lipids in large LDL
Total lipids in large VLDL
Total lipids in medium HDL
Total lipids in medium LDL
Total lipids in medium VLDL
Total lipids in small HDL
Total lipids in small LDL
Total lipids in small VLDL
Total lipids in very large HDL
Total lipids in very large VLDL
Total lipids in very small VLDL
Triglycerides in chylomicrons and extremely large VLDL
Triglycerides in IDL
Triglycerides in large HDL
Triglycerides in large LDL
Triglycerides in large VLDL
Triglycerides in medium HDL
Triglycerides in medium LDL
Triglycerides in medium VLDL
Triglycerides in small HDL
Triglycerides in small LDL
Triglycerides in small VLDL
Triglycerides in very large HDL
Triglycerides in very large VLDL
Triglycerides in very small VLDL
Triglycerides to total lipids ratio in chylomicrons and extremely large VLDL
Triglycerides to total lipids ratio in IDL
Triglycerides to total lipids ratio in large HDL
Triglycerides to total lipids ratio in large LDL
Triglycerides to total lipids ratio in large VLDL
Triglycerides to total lipids ratio in medium HDL
Triglycerides to total lipids ratio in medium LDL
Triglycerides to total lipids ratio in medium VLDL
Triglycerides to total lipids ratio in small HDL
Triglycerides to total lipids ratio in small LDL
Triglycerides to total lipids ratio in small VLDL
Triglycerides to total lipids ratio in very large HDL
Triglycerides to total lipids ratio in very large VLDL
Triglycerides to total lipids ratio in very small VLDL

## Sheet: ALSPAC 24.5y
Alanine
Glutamine
Histidine
Isoleucine
Leucine
Phenylalanine
Tyrosine
Valine
Apolipoprotein A-I
Apolipoprotein B
Ratio of apolipoprotein B to apolipoprotein A-I
Esterified cholesterol
Free cholesterol
Remnant cholesterol
Total cholesterol
Total cholesterol in HDL
Total cholesterol in HDL2
Total cholesterol in HDL3
Total cholesterol in LDL
Total cholesterol in VLDL
Linoleic acid
Docosahexaenoic acid
Estimated degree of unsaturation
Monounsaturated fatty acids
Omega-3 fatty acids
Omega-6 fatty acids
Polyunsaturated fatty acids
Ratio of linoleic acid to total fatty acids
Ratio of docosahexaenoic acid to total fatty acids
Ratio of monounsaturated fatty acids to total fatty acids
Ratio of omega-3 fatty acids to total fatty acids
Ratio of omega-6 fatty acids to total fatty acids
Ratio of polyunsaturated fatty acids to total fatty acids
Ratio of saturated fatty acids to total fatty acids
Saturated fatty acids
Total fatty acids
Albumin
Creatinine
Phosphatidylcholine and other cholines
Ratio of triglycerides to phosphoglycerides
Total triglycerides
Sphingomyelins
Total cholines
Total phosphoglycerides
Triglycerides in HDL
Triglycerides in LDL
Triglycerides in VLDL
Citrate
Glucose
Lactate
Glycoprotein acetyls
3-hydroxybutyrate
Acetate
Acetoacetate
HDL particle size
LDL particle size
VLDL particle size
Cholesteryl esters in chylomicrons and extremely large VLDL
Cholesteryl esters in IDL
Cholesteryl esters in large HDL
Cholesteryl esters in large LDL
Cholesteryl esters in large VLDL
Cholesteryl esters in medium HDL
Cholesteryl esters in medium LDL
Cholesteryl esters in medium VLDL
Cholesteryl esters in small HDL
Cholesteryl esters in small LDL
Cholesteryl esters in small VLDL
Cholesteryl esters in very large HDL
Cholesteryl esters in very large VLDL
Cholesteryl esters in very small VLDL
Cholesteryl esters to total lipids ratio in chylomicrons and extremely large VLDL
Cholesteryl esters to total lipids ratio in IDL
Cholesteryl esters to total lipids ratio in large HDL
Cholesteryl esters to total lipids ratio in large LDL
Cholesteryl esters to total lipids ratio in large VLDL
Cholesteryl esters to total lipids ratio in medium HDL
Cholesteryl esters to total lipids ratio in medium LDL
Cholesteryl esters to total lipids ratio in medium VLDL
Cholesteryl esters to total lipids ratio in small HDL
Cholesteryl esters to total lipids ratio in small LDL
Cholesteryl esters to total lipids ratio in small VLDL
Cholesteryl esters to total lipids ratio in very large HDL
Cholesteryl esters to total lipids ratio in very large VLDL
Cholesteryl esters to total lipids ratio in very small VLDL
Conc. of chylomicrons and extremely large VLDL particles
Conc. of IDL particles
Conc. of large HDL particles
Conc. of large LDL particles
Conc. of large VLDL particles
Conc. of medium HDL particles
Conc. of medium LDL particles
Conc. of medium VLDL particles
Conc. of small HDL particles
Conc. of small LDL particles
Conc. of small VLDL particles
Conc. of very large HDL particles
Conc. of very large VLDL particles
Conc. of very small VLDL particles
Free cholesterol in chylomicrons and extremely large VLDL
Free cholesterol in IDL
Free cholesterol in large HDL
Free cholesterol in large LDL
Free cholesterol in large VLDL
Free cholesterol in medium HDL
Free cholesterol in medium LDL
Free cholesterol in medium VLDL
Free cholesterol in small HDL
Free cholesterol in small LDL
Free cholesterol in small VLDL
Free cholesterol in very large HDL
Free cholesterol in very large VLDL
Free cholesterol in very small VLDL
Free cholesterol to total lipids ratio in chylomicrons and extremely large VLDL
Free cholesterol to total lipids ratio in IDL
Free cholesterol to total lipids ratio in large HDL
Free cholesterol to total lipids ratio in large LDL
Free cholesterol to total lipids ratio in large VLDL
Free cholesterol to total lipids ratio in medium HDL
Free cholesterol to total lipids ratio in medium LDL
Free cholesterol to total lipids ratio in medium VLDL
Free cholesterol to total lipids ratio in small HDL
Free cholesterol to total lipids ratio in small LDL
Free cholesterol to total lipids ratio in small VLDL
Free cholesterol to total lipids ratio in very large HDL
Free cholesterol to total lipids ratio in very large VLDL
Free cholesterol to total lipids ratio in very small VLDL
Phospholipids in chylomicrons and extremely large VLDL
Phospholipids in IDL
Phospholipids in large HDL
Phospholipids in large LDL
Phospholipids in large VLDL
Phospholipids in medium HDL
Phospholipids in medium LDL
Phospholipids in medium VLDL
Phospholipids in small HDL
Phospholipids in small LDL
Phospholipids in small VLDL
Phospholipids in very large HDL
Phospholipids in very large VLDL
Phospholipids in very small VLDL
Phospholipids to total lipids ratio in chylomicrons and extremely large VLDL
Phospholipids to total lipids ratio in IDL
Phospholipids to total lipids ratio in large HDL
Phospholipids to total lipids ratio in large LDL
Phospholipids to total lipids ratio in large VLDL
Phospholipids to total lipids ratio in medium HDL
Phospholipids to total lipids ratio in medium LDL
Phospholipids to total lipids ratio in medium VLDL
Phospholipids to total lipids ratio in small HDL
Phospholipids to total lipids ratio in small LDL
Phospholipids to total lipids ratio in small VLDL
Phospholipids to total lipids ratio in very large HDL
Phospholipids to total lipids ratio in very large VLDL
Phospholipids to total lipids ratio in very small VLDL
Total cholesterol in chylomicrons and extremely large VLDL
Total cholesterol in IDL
Total cholesterol in large HDL
Total cholesterol in large LDL
Total cholesterol in large VLDL
Total cholesterol in medium HDL
Total cholesterol in medium LDL
Total cholesterol in medium VLDL
Total cholesterol in small HDL
Total cholesterol in small LDL
Total cholesterol in small VLDL
Total cholesterol in very large HDL
Total cholesterol in very large VLDL
Total cholesterol in very small VLDL
Total cholesterol to total lipids ratio in chylomicrons and extremely large VLDL
Total cholesterol to total lipids ratio in IDL
Total cholesterol to total lipids ratio in large HDL
Total cholesterol to total lipids ratio in large LDL
Total cholesterol to total lipids ratio in large VLDL
Total cholesterol to total lipids ratio in medium HDL
Total cholesterol to total lipids ratio in medium LDL
Total cholesterol to total lipids ratio in medium VLDL
Total cholesterol to total lipids ratio in small HDL
Total cholesterol to total lipids ratio in small LDL
Total cholesterol to total lipids ratio in small VLDL
Total cholesterol to total lipids ratio in very large HDL
Total cholesterol to total lipids ratio in very large VLDL
Total cholesterol to total lipids ratio in very small VLDL
Total lipids in chylomicrons and extremely large VLDL
Total lipids in IDL
Total lipids in large HDL
Total lipids in large LDL
Total lipids in large VLDL
Total lipids in medium HDL
Total lipids in medium LDL
Total lipids in medium VLDL
Total lipids in small HDL
Total lipids in small LDL
Total lipids in small VLDL
Total lipids in very large HDL
Total lipids in very large VLDL
Total lipids in very small VLDL
Triglycerides in chylomicrons and extremely large VLDL
Triglycerides in IDL
Triglycerides in large HDL
Triglycerides in large LDL
Triglycerides in large VLDL
Triglycerides in medium HDL
Triglycerides in medium LDL
Triglycerides in medium VLDL
Triglycerides in small HDL
Triglycerides in small LDL
Triglycerides in small VLDL
Triglycerides in very large HDL
Triglycerides in very large VLDL
Triglycerides in very small VLDL
Triglycerides to total lipids ratio in chylomicrons and extremely large VLDL
Triglycerides to total lipids ratio in IDL
Triglycerides to total lipids ratio in large HDL
Triglycerides to total lipids ratio in large LDL
Triglycerides to total lipids ratio in large VLDL
Triglycerides to total lipids ratio in medium HDL
Triglycerides to total lipids ratio in medium LDL
Triglycerides to total lipids ratio in medium VLDL
Triglycerides to total lipids ratio in small HDL
Triglycerides to total lipids ratio in small LDL
Triglycerides to total lipids ratio in small VLDL
Triglycerides to total lipids ratio in very large HDL
Triglycerides to total lipids ratio in very large VLDL
Triglycerides to total lipids ratio in very small VLDL

## Sheet: BiB_cord_blood
Total cholesterol
Total cholesterol in VLDL
Remnant cholesterol
Total cholesterol in LDL
Total cholesterol in HDL
Total cholesterol in HDL2
Total cholesterol in HDL3
Esterified cholesterol
Free cholesterol
Total triglycerides
Triglycerides in VLDL
Triglycerides in LDL
Triglycerides in HDL
Total phosphoglycerides
Ratio of triglycerides to phosphoglycerides
Total cholines
Phosphatidylcholines
Sphingomyelins
Apolipoprotein B
Apolipoprotein A-I
Ratio of apolipoprotein B to apolipoprotein A-I
Total fatty acids
Estimated degree of unsaturation
Omega-3 fatty acids
Omega-6 fatty acids
Polyunsaturated fatty acids
Monounsaturated fatty acids
Saturated fatty acids
Linoleic acid
Docosahexaenoic acid
Ratio of omega-3 fatty acids to total fatty acids
Ratio of omega-6 fatty acids to total fatty acids
Ratio of polyunsaturated fatty acids to total fatty acids
Ratio of monounsaturated fatty acids to total fatty acids
Ratio of saturated fatty acids to total fatty acids
Ratio of linoleic acid to total fatty acids
Ratio of docosahexaenoic acid to total fatty acids
Alanine
Glutamine
Histidine
Isoleucine
Leucine
Valine
Phenylalanine
Tyrosine
Glucose
Lactate
Citrate
Acetate
Acetoacetate
3-hydroxybutyrate
Creatinine
Albumin
Glycoprotein acetyls
Conc. of chylomicrons and extremely large VLDL particles
Total lipids in chylomicrons and extremely large VLDL
Conc. of very large VLDL particles
Total lipids in very large VLDL
Conc. of large VLDL particles
Total lipids in large VLDL
Conc. of medium VLDL particles
Total lipids in medium VLDL
Conc. of small VLDL particles
Total lipids in small VLDL
Conc. of very small VLDL particles
Total lipids in very small VLDL
Conc. of IDL particles
Total lipids in IDL
Conc. of large LDL particles
Total lipids in large LDL
Conc. of medium LDL particles
Total lipids in medium LDL
Conc. of small LDL particles
Total lipids in small LDL
Conc. of very large HDL particles
Total lipids in very large HDL
Conc. of large HDL particles
Total lipids in large HDL
Conc. of medium HDL particles
Total lipids in medium HDL
Conc. of small HDL particles
Total lipids in small HDL
VLDL particle size
LDL particle size
HDL particle size

## Sheet: BiB_1.6y
Alanine
Glutamine
Glycine
Histidine
Isoleucine
Leucine
Phenylalanine
Tyrosine
Valine
Apolipoprotein A-I
Apolipoprotein B
Ratio of apolipoprotein B to apolipoprotein A-I
Total cholesterol in HDL
Total cholesterol in HDL2
Total cholesterol in HDL3
Total cholesterol in LDL
Remnant cholesterol
Total cholesterol
Esterified cholesterol
Free cholesterol
Total cholesterol in VLDL
Estimated degree of unsaturation
Docosahexaenoic acid
Linoleic acid
Monounsaturated fatty acids
Omega-3 fatty acids
Omega-6 fatty acids
Polyunsaturated fatty acids
Ratio of docosahexaenoic acid to total fatty acids
Ratio of linoleic acid to total fatty acids
Ratio of monounsaturated fatty acids to total fatty acids
Ratio of omega-3 fatty acids to total fatty acids
Ratio of omega-6 fatty acids to total fatty acids
Ratio of polyunsaturated fatty acids to total fatty acids
Ratio of saturated fatty acids to total fatty acids
Saturated fatty acids
Total fatty acids
Albumin
Creatinine
Phosphatidylcholine and other cholines
Total phosphoglycerides
Ratio of triglycerides to phosphoglycerides
Sphingomyelins
Total cholines
Total triglycerides
Triglycerides in HDL
Triglycerides in LDL
Triglycerides in VLDL
Citrate
Glucose
Diacylglycerol/Glycerol
Lactate
Pyruvate
Glycoprotein acetyls
Acetate
Acetoacetate
3-hydroxybutyrate
HDL particle size
LDL particle size
VLDL particle size
Total cholesterol in chylomicrons and extremely large VLDL
Total cholesterol in IDL
Total cholesterol in large HDL
Total cholesterol in large LDL
Total cholesterol in large VLDL
Total cholesterol in medium HDL
Total cholesterol in medium LDL
Total cholesterol in medium VLDL
Total cholesterol in small HDL
Total cholesterol in small LDL
Total cholesterol in small VLDL
Total cholesterol in very large HDL
Total cholesterol in very large VLDL
Total cholesterol in very small VLDL
Cholesteryl esters in chylomicrons and extremely large VLDL
Cholesteryl esters in IDL
Cholesteryl esters in large HDL
Cholesteryl esters in large LDL
Cholesteryl esters in large VLDL
Cholesteryl esters in medium HDL
Cholesteryl esters in medium LDL
Cholesteryl esters in medium VLDL
Cholesteryl esters in small HDL
Cholesteryl esters in small LDL
Cholesteryl esters in small VLDL
Cholesteryl esters in very large HDL
Cholesteryl esters in very large VLDL
Cholesteryl esters in very small VLDL
Conc. of chylomicrons and extremely large VLDL particles
Conc. of IDL particles
Conc. of large HDL particles
Conc. of large LDL particles
Conc. of large VLDL particles
Conc. of medium HDL particles
Conc. of medium LDL particles
Conc. of medium VLDL particles
Conc. of small HDL particles
Conc. of small LDL particles
Conc. of small VLDL particles
Conc. of very large HDL particles
Conc. of very large VLDL particles
Conc. of very small VLDL particles
Free cholesterol in chylomicrons and extremely large VLDL
Free cholesterol in IDL
Free cholesterol in large HDL
Free cholesterol in large LDL
Free cholesterol in large VLDL
Free cholesterol in medium HDL
Free cholesterol in medium LDL
Free cholesterol in medium VLDL
Free cholesterol in small HDL
Free cholesterol in small LDL
Free cholesterol in small VLDL
Free cholesterol in very large HDL
Free cholesterol in very large VLDL
Free cholesterol in very small VLDL
Phospholipids in chylomicrons and extremely large VLDL
Phospholipids in IDL
Phospholipids in large HDL
Phospholipids in large LDL
Phospholipids in large VLDL
Phospholipids in medium HDL
Phospholipids in medium LDL
Phospholipids in medium VLDL
Phospholipids in small HDL
Phospholipids in small LDL
Phospholipids in small VLDL
Phospholipids in very large HDL
Phospholipids in very large VLDL
Phospholipids in very small VLDL
Total lipids in chylomicrons and extremely large VLDL
Total lipids in IDL
Total lipids in large HDL
Total lipids in large LDL
Total lipids in large VLDL
Total lipids in medium HDL
Total lipids in medium LDL
Total lipids in medium VLDL
Total lipids in small HDL
Total lipids in small LDL
Total lipids in small VLDL
Total lipids in very large HDL
Total lipids in very large VLDL
Total lipids in very small VLDL
Triglycerides in chylomicrons and extremely large VLDL
Triglycerides in IDL
Triglycerides in large HDL
Triglycerides in large LDL
Triglycerides in large VLDL
Triglycerides in medium HDL
Triglycerides in medium LDL
Triglycerides in medium VLDL
Triglycerides in small HDL
Triglycerides in small LDL
Triglycerides in small VLDL
Triglycerides in very large HDL
Triglycerides in very large VLDL
Triglycerides in very small VLDL
Total cholesterol to total lipids ratio in chylomicrons and extremely large VLDL
Total cholesterol to total lipids ratio in IDL
Total cholesterol to total lipids ratio in large HDL
Total cholesterol to total lipids ratio in large LDL
Total cholesterol to total lipids ratio in large VLDL
Total cholesterol to total lipids ratio in medium HDL
Total cholesterol to total lipids ratio in medium LDL
Total cholesterol to total lipids ratio in medium VLDL
Total cholesterol to total lipids ratio in small HDL
Total cholesterol to total lipids ratio in small LDL
Total cholesterol to total lipids ratio in small VLDL
Total cholesterol to total lipids ratio in very large HDL
Total cholesterol to total lipids ratio in very large VLDL
Total cholesterol to total lipids ratio in very small VLDL
Cholesteryl esters to total lipids ratio in chylomicrons and extremely large VLDL
Cholesteryl esters to total lipids ratio in IDL
Cholesteryl esters to total lipids ratio in large HDL
Cholesteryl esters to total lipids ratio in large LDL
Cholesteryl esters to total lipids ratio in large VLDL
Cholesteryl esters to total lipids ratio in medium HDL
Cholesteryl esters to total lipids ratio in medium LDL
Cholesteryl esters to total lipids ratio in medium VLDL
Cholesteryl esters to total lipids ratio in small HDL
Cholesteryl esters to total lipids ratio in small LDL
Cholesteryl esters to total lipids ratio in small VLDL
Cholesteryl esters to total lipids ratio in very large HDL
Cholesteryl esters to total lipids ratio in very large VLDL
Cholesteryl esters to total lipids ratio in very small VLDL
Free cholesterol to total lipids ratio in chylomicrons and extremely large VLDL
Free cholesterol to total lipids ratio in IDL
Free cholesterol to total lipids ratio in large HDL
Free cholesterol to total lipids ratio in large LDL
Free cholesterol to total lipids ratio in large VLDL
Free cholesterol to total lipids ratio in medium HDL
Free cholesterol to total lipids ratio in medium LDL
Free cholesterol to total lipids ratio in medium VLDL
Free cholesterol to total lipids ratio in small HDL
Free cholesterol to total lipids ratio in small LDL
Free cholesterol to total lipids ratio in small VLDL
Free cholesterol to total lipids ratio in very large HDL
Free cholesterol to total lipids ratio in very large VLDL
Free cholesterol to total lipids ratio in very small VLDL
Phospholipids to total lipids ratio in chylomicrons and extremely large VLDL
Phospholipids to total lipids ratio in IDL
Phospholipids to total lipids ratio in large HDL
Phospholipids to total lipids ratio in large LDL
Phospholipids to total lipids ratio in large VLDL
Phospholipids to total lipids ratio in medium HDL
Phospholipids to total lipids ratio in medium LDL
Phospholipids to total lipids ratio in medium VLDL
Phospholipids to total lipids ratio in small HDL
Phospholipids to total lipids ratio in small LDL
Phospholipids to total lipids ratio in small VLDL
Phospholipids to total lipids ratio in very large HDL
Phospholipids to total lipids ratio in very large VLDL
Phospholipids to total lipids ratio in very small VLDL
Triglycerides to total lipids ratio in chylomicrons and extremely large VLDL
Triglycerides to total lipids ratio in IDL
Triglycerides to total lipids ratio in large HDL
Triglycerides to total lipids ratio in large LDL
Triglycerides to total lipids ratio in large VLDL
Triglycerides to total lipids ratio in medium HDL
Triglycerides to total lipids ratio in medium LDL
Triglycerides to total lipids ratio in medium VLDL
Triglycerides to total lipids ratio in small HDL
Triglycerides to total lipids ratio in small LDL
Triglycerides to total lipids ratio in small VLDL
Triglycerides to total lipids ratio in very large HDL
Triglycerides to total lipids ratio in very large VLDL
Triglycerides to total lipids ratio in very small VLDL

## Sheet: BIS_1.1y, 4.2y
Total lipids in chylomicrons and extremely large VLDL
Phospholipids in chylomicrons and extremely large VLDL
Total cholesterol in chylomicrons and extremely large VLDL
Cholesteryl esters in chylomicrons and extremely large VLDL
Free cholesterol in chylomicrons and extremely large VLDL
Triglycerides in chylomicrons and extremely large VLDL
Total lipids in very large VLDL
Phospholipids in very large VLDL
Total cholesterol in very large VLDL
Cholesteryl esters in very large VLDL
Free cholesterol in very large VLDL
Triglycerides in very large VLDL
Total lipids in large VLDL
Phospholipids in large VLDL
Total cholesterol in large VLDL
Cholesteryl esters in large VLDL
Free cholesterol in large VLDL
Triglycerides in large VLDL
Total lipids in medium VLDL
Phospholipids in medium VLDL
Total cholesterol in medium VLDL
Cholesteryl esters in medium VLDL
Free cholesterol in medium VLDL
Triglycerides in medium VLDL
Total lipids in small VLDL
Phospholipids in small VLDL
Total cholesterol in small VLDL
Cholesteryl esters in small VLDL
Free cholesterol in small VLDL
Triglycerides in small VLDL
Total lipids in very small VLDL
Phospholipids in very small VLDL
Total cholesterol in very small VLDL
Cholesteryl esters in very small VLDL
Free cholesterol in very small VLDL
Triglycerides in very small VLDL
Total lipids in IDL
Phospholipids in IDL
Total cholesterol in IDL
Cholesteryl esters in IDL
Free cholesterol in IDL
Triglycerides in IDL
Total lipids in large LDL
Phospholipids in large LDL
Total cholesterol in large LDL
Cholesteryl esters in large LDL
Free cholesterol in large LDL
Triglycerides in large LDL
Total lipids in medium LDL
Phospholipids in medium LDL
Total cholesterol in medium LDL
Cholesteryl esters in medium LDL
Free cholesterol in medium LDL
Triglycerides in medium LDL
Total lipids in small LDL
Phospholipids in small LDL
Total cholesterol in small LDL
Cholesteryl esters in small LDL
Free cholesterol in small LDL
Triglycerides in small LDL
Total lipids in very large HDL
Phospholipids in very large HDL
Total cholesterol in very large HDL
Cholesteryl esters in very large HDL
Free cholesterol in very large HDL
Triglycerides in very large HDL
Total lipids in large HDL
Phospholipids in large HDL
Total cholesterol in large HDL
Cholesteryl esters in large HDL
Free cholesterol in large HDL
Triglycerides in large HDL
Total lipids in medium HDL
Phospholipids in medium HDL
Total cholesterol in medium HDL
Cholesteryl esters in medium HDL
Free cholesterol in medium HDL
Triglycerides in medium HDL
Total lipids in small HDL
Phospholipids in small HDL
Total cholesterol in small HDL
Cholesteryl esters in small HDL
Free cholesterol in small HDL
Triglycerides in small HDL
Phospholipids to total lipids ratio in chylomicrons and extremely large VLDL
Total cholesterol to total lipids ratio in chylomicrons and extremely large VLDL
Cholesteryl esters to total lipids ratio in chylomicrons and extremely large VLDL
Free cholesterol to total lipids ratio in chylomicrons and extremely large VLDL
Triglycerides to total lipids ratio in chylomicrons and extremely large VLDL
Phospholipids to total lipids ratio in very large VLDL
Total cholesterol to total lipids ratio in very large VLDL
Cholesteryl esters to total lipids ratio in very large VLDL
Free cholesterol to total lipids ratio in very large VLDL
Triglycerides to total lipids ratio in very large VLDL
Phospholipids to total lipids ratio in large VLDL
Total cholesterol to total lipids ratio in large VLDL
Cholesteryl esters to total lipids ratio in large VLDL
Free cholesterol to total lipids ratio in large VLDL
Triglycerides to total lipids ratio in large VLDL
Phospholipids to total lipids ratio in medium VLDL
Total cholesterol to total lipids ratio in medium VLDL
Cholesteryl esters to total lipids ratio in medium VLDL
Free cholesterol to total lipids ratio in medium VLDL
Triglycerides to total lipids ratio in medium VLDL
Phospholipids to total lipids ratio in small VLDL
Total cholesterol to total lipids ratio in small VLDL
Cholesteryl esters to total lipids ratio in small VLDL
Free cholesterol to total lipids ratio in small VLDL
Triglycerides to total lipids ratio in small VLDL
Phospholipids to total lipids ratio in very small VLDL
Total cholesterol to total lipids ratio in very small VLDL
Cholesteryl esters to total lipids ratio in very small VLDL
Free cholesterol to total lipids ratio in very small VLDL
Triglycerides to total lipids ratio in very small VLDL
Phospholipids to total lipids ratio in IDL
Total cholesterol to total lipids ratio in IDL
Cholesteryl esters to total lipids ratio in IDL
Free cholesterol to total lipids ratio in IDL
Triglycerides to total lipids ratio in IDL
Phospholipids to total lipids ratio in large LDL
Total cholesterol to total lipids ratio in large LDL
Cholesteryl esters to total lipids ratio in large LDL
Free cholesterol to total lipids ratio in large LDL
Triglycerides to total lipids ratio in large LDL
Phospholipids to total lipids ratio in medium LDL
Total cholesterol to total lipids ratio in medium LDL
Cholesteryl esters to total lipids ratio in medium LDL
Free cholesterol to total lipids ratio in medium LDL
Triglycerides to total lipids ratio in medium LDL
Phospholipids to total lipids ratio in small LDL
Total cholesterol to total lipids ratio in small LDL
Cholesteryl esters to total lipids ratio in small LDL
Free cholesterol to total lipids ratio in small LDL
Triglycerides to total lipids ratio in small LDL
Phospholipids to total lipids ratio in very large HDL
Total cholesterol to total lipids ratio in very large HDL
Cholesteryl esters to total lipids ratio in very large HDL
Free cholesterol to total lipids ratio in very large HDL
Triglycerides to total lipids ratio in very large HDL
Phospholipids to total lipids ratio in large HDL
Total cholesterol to total lipids ratio in large HDL
Cholesteryl esters to total lipids ratio in large HDL
Free cholesterol to total lipids ratio in large HDL
Triglycerides to total lipids ratio in large HDL
Phospholipids to total lipids ratio in medium HDL
Total cholesterol to total lipids ratio in medium HDL
Cholesteryl esters to total lipids ratio in medium HDL
Free cholesterol to total lipids ratio in medium HDL
Triglycerides to total lipids ratio in medium HDL
Phospholipids to total lipids ratio in small HDL
Total cholesterol to total lipids ratio in small HDL
Cholesteryl esters to total lipids ratio in small HDL
Free cholesterol to total lipids ratio in small HDL
Triglycerides to total lipids ratio in small HDL
VLDL particle size
LDL particle size
HDL particle size
Total cholesterol
Total cholesterol in VLDL
Remnant cholesterol
Total cholesterol in LDL
Total cholesterol in HDL
Total cholesterol in HDL2
Total cholesterol in HDL3
Esterified cholesterol
Free cholesterol
Total triglycerides
Triglycerides in VLDL
Triglycerides in LDL
Triglycerides in HDL
Total phosphoglycerides
Ratio of triglycerides to phosphoglycerides
Phosphatidylcholine and other cholines
Sphingomyelins
Total cholines
Apolipoprotein A-I
Apolipoprotein B
Ratio of apolipoprotein B to apolipoprotein A-I
Total fatty acids
Estimated degree of unsaturation
Docosahexaenoic acid
Linoleic acid
Omega-3 fatty acids
Omega-6 fatty acids
Polyunsaturated fatty acids
Monounsaturated fatty acids
Saturated fatty acids
Ratio of docosahexaenoic acid to total fatty acids
Ratio of linoleic acid to total fatty acids
Ratio of omega-3 fatty acids to total fatty acids
Ratio of omega-6 fatty acids to total fatty acids
Ratio of polyunsaturated fatty acids to total fatty acids
Ratio of monounsaturated fatty acids to total fatty acids
Ratio of saturated fatty acids to total fatty acids
Glucose
Lactate
Pyruvate
Citrate
Diacylglycerol/Glycerol
Alanine
Glutamine
Glycine
Histidine
Isoleucine
Leucine
Valine
Phenylalanine
Tyrosine
Acetate
Acetoacetate
3-hydroxybutyrate
Creatinine
Albumin
Glycoprotein acetyls

## Sheet: GUA_12.0y
Conc. of chylomicrons and extremely large VLDL particles
Total lipids in chylomicrons and extremely large VLDL
Phospholipids in chylomicrons and extremely large VLDL
Total cholesterol in chylomicrons and extremely large VLDL
Cholesteryl esters in chylomicrons and extremely large VLDL
Free cholesterol in chylomicrons and extremely large VLDL
Triglycerides in chylomicrons and extremely large VLDL
Conc. of very large VLDL particles
Total lipids in very large VLDL
Phospholipids in very large VLDL
Total cholesterol in very large VLDL
Cholesteryl esters in very large VLDL
Free cholesterol in very large VLDL
Triglycerides in very large VLDL
Conc. of large VLDL particles
Total lipids in large VLDL
Phospholipids in large VLDL
Total cholesterol in large VLDL
Cholesteryl esters in large VLDL
Free cholesterol in large VLDL
Triglycerides in large VLDL
Conc. of medium VLDL particles
Total lipids in medium VLDL
Phospholipids in medium VLDL
Total cholesterol in medium VLDL
Cholesteryl esters in medium VLDL
Free cholesterol in medium VLDL
Triglycerides in medium VLDL
Conc. of small VLDL particles
Total lipids in small VLDL
Phospholipids in small VLDL
Total cholesterol in small VLDL
Cholesteryl esters in small VLDL
Free cholesterol in small VLDL
Triglycerides in small VLDL
Conc. of very small VLDL particles
Total lipids in very small VLDL
Phospholipids in very small VLDL
Total cholesterol in very small VLDL
Cholesteryl esters in very small VLDL
Free cholesterol in very small VLDL
Triglycerides in very small VLDL
Conc. of IDL particles
Total lipids in IDL
Phospholipids in IDL
Total cholesterol in IDL
Cholesteryl esters in IDL
Free cholesterol in IDL
Triglycerides in IDL
Conc. of large LDL particles
Total lipids in large LDL
Phospholipids in large LDL
Total cholesterol in large LDL
Cholesteryl esters in large LDL
Free cholesterol in large LDL
Triglycerides in large LDL
Conc. of medium LDL particles
Total lipids in medium LDL
Phospholipids in medium LDL
Total cholesterol in medium LDL
Cholesteryl esters in medium LDL
Free cholesterol in medium LDL
Triglycerides in medium LDL
Conc. of small LDL particles
Total lipids in small LDL
Phospholipids in small LDL
Total cholesterol in small LDL
Cholesteryl esters in small LDL
Free cholesterol in small LDL
Triglycerides in small LDL
Conc. of very large HDL particles
Total lipids in very large HDL
Phospholipids in very large HDL
Total cholesterol in very large HDL
Cholesteryl esters in very large HDL
Free cholesterol in very large HDL
Triglycerides in very large HDL
Conc. of large HDL particles
Total lipids in large HDL
Phospholipids in large HDL
Total cholesterol in large HDL
Cholesteryl esters in large HDL
Free cholesterol in large HDL
Triglycerides in large HDL
Conc. of medium HDL particles
Total lipids in medium HDL
Phospholipids in medium HDL
Total cholesterol in medium HDL
Cholesteryl esters in medium HDL
Free cholesterol in medium HDL
Triglycerides in medium HDL
Conc. of small HDL particles
Total lipids in small HDL
Phospholipids in small HDL
Total cholesterol in small HDL
Cholesteryl esters in small HDL
Free cholesterol in small HDL
Triglycerides in small HDL
Phospholipids to total lipids ratio in chylomicrons and extremely large VLDL
Total cholesterol to total lipids ratio in chylomicrons and extremely large VLDL
Cholesteryl esters to total lipids ratio in chylomicrons and extremely large VLDL
Free cholesterol to total lipids ratio in chylomicrons and extremely large VLDL
Triglycerides to total lipids ratio in chylomicrons and extremely large VLDL
Phospholipids to total lipids ratio in very large VLDL
Total cholesterol to total lipids ratio in very large VLDL
Cholesteryl esters to total lipids ratio in very large VLDL
Free cholesterol to total lipids ratio in very large VLDL
Triglycerides to total lipids ratio in very large VLDL
Phospholipids to total lipids ratio in large VLDL
Total cholesterol to total lipids ratio in large VLDL
Cholesteryl esters to total lipids ratio in large VLDL
Free cholesterol to total lipids ratio in large VLDL
Triglycerides to total lipids ratio in large VLDL
Phospholipids to total lipids ratio in medium VLDL
Total cholesterol to total lipids ratio in medium VLDL
Cholesteryl esters to total lipids ratio in medium VLDL
Free cholesterol to total lipids ratio in medium VLDL
Triglycerides to total lipids ratio in medium VLDL
Phospholipids to total lipids ratio in small VLDL
Total cholesterol to total lipids ratio in small VLDL
Cholesteryl esters to total lipids ratio in small VLDL
Free cholesterol to total lipids ratio in small VLDL
Triglycerides to total lipids ratio in small VLDL
Phospholipids to total lipids ratio in very small VLDL
Total cholesterol to total lipids ratio in very small VLDL
Cholesteryl esters to total lipids ratio in very small VLDL
Free cholesterol to total lipids ratio in very small VLDL
Triglycerides to total lipids ratio in very small VLDL
Phospholipids to total lipids ratio in IDL
Total cholesterol to total lipids ratio in IDL
Cholesteryl esters to total lipids ratio in IDL
Free cholesterol to total lipids ratio in IDL
Triglycerides to total lipids ratio in IDL
Phospholipids to total lipids ratio in large LDL
Total cholesterol to total lipids ratio in large LDL
Cholesteryl esters to total lipids ratio in large LDL
Free cholesterol to total lipids ratio in large LDL
Triglycerides to total lipids ratio in large LDL
Phospholipids to total lipids ratio in medium LDL
Total cholesterol to total lipids ratio in medium LDL
Cholesteryl esters to total lipids ratio in medium LDL
Free cholesterol to total lipids ratio in medium LDL
Triglycerides to total lipids ratio in medium LDL
Phospholipids to total lipids ratio in small LDL
Total cholesterol to total lipids ratio in small LDL
Cholesteryl esters to total lipids ratio in small LDL
Free cholesterol to total lipids ratio in small LDL
Triglycerides to total lipids ratio in small LDL
Phospholipids to total lipids ratio in very large HDL
Total cholesterol to total lipids ratio in very large HDL
Cholesteryl esters to total lipids ratio in very large HDL
Free cholesterol to total lipids ratio in very large HDL
Triglycerides to total lipids ratio in very large HDL
Phospholipids to total lipids ratio in large HDL
Total cholesterol to total lipids ratio in large HDL
Cholesteryl esters to total lipids ratio in large HDL
Free cholesterol to total lipids ratio in large HDL
Triglycerides to total lipids ratio in large HDL
Phospholipids to total lipids ratio in medium HDL
Total cholesterol to total lipids ratio in medium HDL
Cholesteryl esters to total lipids ratio in medium HDL
Free cholesterol to total lipids ratio in medium HDL
Triglycerides to total lipids ratio in medium HDL
Phospholipids to total lipids ratio in small HDL
Total cholesterol to total lipids ratio in small HDL
Cholesteryl esters to total lipids ratio in small HDL
Free cholesterol to total lipids ratio in small HDL
Triglycerides to total lipids ratio in small HDL
VLDL particle size
LDL particle size
HDL particle size
Total cholesterol
Total cholesterol in VLDL
Remnant cholesterol
Total cholesterol in LDL
Total cholesterol in HDL
Total cholesterol in HDL2
Total cholesterol in HDL3
Esterified cholesterol
Free cholesterol
Total triglycerides
Triglycerides in VLDL
Triglycerides in LDL
Triglycerides in HDL
Diacylglycerol/Glycerol
Total phosphoglycerides
Ratio of triglycerides to phosphoglycerides
Phosphatidylcholine and other cholines
Total cholines
Apolipoprotein A-I
Apolipoprotein B
Ratio of apolipoprotein B to apolipoprotein A-I
Total fatty acids
Estimated degree of unsaturation
Docosahexaenoic acid
Linoleic acid
Omega-3 fatty acids
Omega-6 fatty acids
Polyunsaturated fatty acids
Monounsaturated fatty acids
Saturated fatty acids
Ratio of docosahexaenoic acid to total fatty acids
Ratio of linoleic acid to total fatty acids
Ratio of omega-3 fatty acids to total fatty acids
Ratio of omega-6 fatty acids to total fatty acids
Ratio of polyunsaturated fatty acids to total fatty acids
Ratio of monounsaturated fatty acids to total fatty acids
Ratio of saturated fatty acids to total fatty acids
Glucose
Lactate
Pyruvate
Citrate
Alanine
Glutamine
Histidine
Isoleucine
Leucine
Valine
Phenylalanine
Tyrosine
Acetate
Acetoacetate
3-hydroxybutyrate
Creatinine
Albumin
Glycoprotein acetyls
Sphingomyelins

## Sheet: NFBC1966_31y, 46y, NFBC_186_16y
Conc. of chylomicrons and extremely large VLDL particles
Total lipids in chylomicrons and extremely large VLDL
Phospholipids in chylomicrons and extremely large VLDL
Total cholesterol in chylomicrons and extremely large VLDL
Cholesteryl esters in chylomicrons and extremely large VLDL
Free cholesterol in chylomicrons and extremely large VLDL
Triglycerides in chylomicrons and extremely large VLDL
Conc. of very large VLDL particles
Total lipids in very large VLDL
Phospholipids in very large VLDL
Total cholesterol in very large VLDL
Cholesteryl esters in very large VLDL
Free cholesterol in very large VLDL
Triglycerides in very large VLDL
Conc. of large VLDL particles
Total lipids in large VLDL
Phospholipids in large VLDL
Total cholesterol in large VLDL
Cholesteryl esters in large VLDL
Free cholesterol in large VLDL
Triglycerides in large VLDL
Conc. of medium VLDL particles
Total lipids in medium VLDL
Phospholipids in medium VLDL
Total cholesterol in medium VLDL
Cholesteryl esters in medium VLDL
Free cholesterol in medium VLDL
Triglycerides in medium VLDL
Conc. of small VLDL particles
Total lipids in small VLDL
Phospholipids in small VLDL
Total cholesterol in small VLDL
Cholesteryl esters in small VLDL
Free cholesterol in small VLDL
Triglycerides in small VLDL
Conc. of very small VLDL particles
Total lipids in very small VLDL
Phospholipids in very small VLDL
Total cholesterol in very small VLDL
Cholesteryl esters in very small VLDL
Free cholesterol in very small VLDL
Triglycerides in very small VLDL
Conc. of IDL particles
Total lipids in IDL
Phospholipids in IDL
Total cholesterol in IDL
Cholesteryl esters in IDL
Free cholesterol in IDL
Triglycerides in IDL
Conc. of large LDL particles
Total lipids in large LDL
Phospholipids in large LDL
Total cholesterol in large LDL
Cholesteryl esters in large LDL
Free cholesterol in large LDL
Triglycerides in large LDL
Conc. of medium LDL particles
Total lipids in medium LDL
Phospholipids in medium LDL
Total cholesterol in medium LDL
Cholesteryl esters in medium LDL
Free cholesterol in medium LDL
Triglycerides in medium LDL
Conc. of small LDL particles
Total lipids in small LDL
Phospholipids in small LDL
Total cholesterol in small LDL
Cholesteryl esters in small LDL
Free cholesterol in small LDL
Triglycerides in small LDL
Conc. of very large HDL particles
Total lipids in very large HDL
Phospholipids in very large HDL
Total cholesterol in very large HDL
Cholesteryl esters in very large HDL
Free cholesterol in very large HDL
Triglycerides in very large HDL
Conc. of large HDL particles
Total lipids in large HDL
Phospholipids in large HDL
Total cholesterol in large HDL
Cholesteryl esters in large HDL
Free cholesterol in large HDL
Triglycerides in large HDL
Conc. of medium HDL particles
Total lipids in medium HDL
Phospholipids in medium HDL
Total cholesterol in medium HDL
Cholesteryl esters in medium HDL
Free cholesterol in medium HDL
Triglycerides in medium HDL
Conc. of small HDL particles
Total lipids in small HDL
Phospholipids in small HDL
Total cholesterol in small HDL
Cholesteryl esters in small HDL
Free cholesterol in small HDL
Triglycerides in small HDL
Phospholipids to total lipids ratio in chylomicrons and extremely large VLDL
Total cholesterol to total lipids ratio in chylomicrons and extremely large VLDL
Cholesteryl esters to total lipids ratio in chylomicrons and extremely large VLDL
Free cholesterol to total lipids ratio in chylomicrons and extremely large VLDL
Triglycerides to total lipids ratio in chylomicrons and extremely large VLDL
Phospholipids to total lipids ratio in very large VLDL
Total cholesterol to total lipids ratio in very large VLDL
Cholesteryl esters to total lipids ratio in very large VLDL
Free cholesterol to total lipids ratio in very large VLDL
Triglycerides to total lipids ratio in very large VLDL
Phospholipids to total lipids ratio in large VLDL
Total cholesterol to total lipids ratio in large VLDL
Cholesteryl esters to total lipids ratio in large VLDL
Free cholesterol to total lipids ratio in large VLDL
Triglycerides to total lipids ratio in large VLDL
Phospholipids to total lipids ratio in medium VLDL
Total cholesterol to total lipids ratio in medium VLDL
Cholesteryl esters to total lipids ratio in medium VLDL
Free cholesterol to total lipids ratio in medium VLDL
Triglycerides to total lipids ratio in medium VLDL
Phospholipids to total lipids ratio in small VLDL
Total cholesterol to total lipids ratio in small VLDL
Cholesteryl esters to total lipids ratio in small VLDL
Free cholesterol to total lipids ratio in small VLDL
Triglycerides to total lipids ratio in small VLDL
Phospholipids to total lipids ratio in very small VLDL
Total cholesterol to total lipids ratio in very small VLDL
Cholesteryl esters to total lipids ratio in very small VLDL
Free cholesterol to total lipids ratio in very small VLDL
Triglycerides to total lipids ratio in very small VLDL
Phospholipids to total lipids ratio in IDL
Total cholesterol to total lipids ratio in IDL
Cholesteryl esters to total lipids ratio in IDL
Free cholesterol to total lipids ratio in IDL
Triglycerides to total lipids ratio in IDL
Phospholipids to total lipids ratio in large LDL
Total cholesterol to total lipids ratio in large LDL
Cholesteryl esters to total lipids ratio in large LDL
Free cholesterol to total lipids ratio in large LDL
Triglycerides to total lipids ratio in large LDL
Phospholipids to total lipids ratio in medium LDL
Total cholesterol to total lipids ratio in medium LDL
Cholesteryl esters to total lipids ratio in medium LDL
Free cholesterol to total lipids ratio in medium LDL
Triglycerides to total lipids ratio in medium LDL
Phospholipids to total lipids ratio in small LDL
Total cholesterol to total lipids ratio in small LDL
Cholesteryl esters to total lipids ratio in small LDL
Free cholesterol to total lipids ratio in small LDL
Triglycerides to total lipids ratio in small LDL
Phospholipids to total lipids ratio in very large HDL
Total cholesterol to total lipids ratio in very large HDL
Cholesteryl esters to total lipids ratio in very large HDL
Free cholesterol to total lipids ratio in very large HDL
Triglycerides to total lipids ratio in very large HDL
Phospholipids to total lipids ratio in large HDL
Total cholesterol to total lipids ratio in large HDL
Cholesteryl esters to total lipids ratio in large HDL
Free cholesterol to total lipids ratio in large HDL
Triglycerides to total lipids ratio in large HDL
Phospholipids to total lipids ratio in medium HDL
Total cholesterol to total lipids ratio in medium HDL
Cholesteryl esters to total lipids ratio in medium HDL
Free cholesterol to total lipids ratio in medium HDL
Triglycerides to total lipids ratio in medium HDL
Phospholipids to total lipids ratio in small HDL
Total cholesterol to total lipids ratio in small HDL
Cholesteryl esters to total lipids ratio in small HDL
Free cholesterol to total lipids ratio in small HDL
Triglycerides to total lipids ratio in small HDL
VLDL particle size
LDL particle size
HDL particle size
Total cholesterol
Total cholesterol in VLDL
Remnant cholesterol
Total cholesterol in LDL
Total cholesterol in HDL
Total cholesterol in HDL2
Total cholesterol in HDL3
Esterified cholesterol
Free cholesterol
Total triglycerides
Triglycerides in VLDL
Triglycerides in LDL
Triglycerides in HDL
Total phosphoglycerides
Ratio of triglycerides to phosphoglycerides
Phosphatidylcholine and other cholines
Sphingomyelins
Total cholines
Apolipoprotein A-I
Apolipoprotein B
Ratio of apolipoprotein B to apolipoprotein A-I
Total fatty acids
Estimated degree of unsaturation
Docosahexaenoic acid
Linoleic acid
Omega-3 fatty acids
Omega-6 fatty acids
Polyunsaturated fatty acids
Monounsaturated fatty acids
Saturated fatty acids
Ratio of docosahexaenoic acid to total fatty acids
Ratio of linoleic acid to total fatty acids
Ratio of omega-3 fatty acids to total fatty acids
Ratio of omega-6 fatty acids to total fatty acids
Ratio of polyunsaturated fatty acids to total fatty acids
Ratio of monounsaturated fatty acids to total fatty acids
Ratio of saturated fatty acids to total fatty acids
Glucose
Lactate
Pyruvate
Citrate
Diacylglycerol/Glycerol
Alanine
Glutamine
Glycine
Histidine
Isoleucine
Leucine
Valine
Phenylalanine
Tyrosine
Acetate
Acetoacetate
3-hydroxybutyrate
Creatinine
Albumin
Glycoprotein acetyls

## Sheet: YFS_22y
Total cholesterol
Total cholesterol minus HDL-C
Remnant cholesterol
Total cholesterol in VLDL
Clinical LDL cholesterol
Total cholesterol in LDL
Total cholesterol in HDL
Total triglycerides
Triglycerides in VLDL
Triglycerides in LDL
Triglycerides in HDL
Total phospholipids in lipoprotein particles
Phospholipids in VLDL
Phospholipids in LDL
Phospholipids in HDL
Esterified cholesterol
Cholesteryl esters in VLDL
Cholesteryl esters in LDL
Cholesteryl esters in HDL
Free cholesterol
Free cholesterol in VLDL
Free cholesterol in LDL
Free cholesterol in HDL
Total lipids in lipoprotein particles
Total lipids in VLDL
Total lipids in LDL
Total lipids in HDL
Total concentration of lipoprotein particles
Conc. of VLDL particles
Conc. of LDL particles
Conc. of HDL particles
VLDL particle size
LDL particle size
HDL particle size
Total phosphoglycerides
Ratio of triglycerides to phosphoglycerides
Total cholines
Phosphatidylcholines
Sphingomyelins
Apolipoprotein B
Apolipoprotein A-I
Ratio of apolipoprotein B to apolipoprotein A-I
Total fatty acids
Estimated degree of unsaturation
Omega-3 fatty acids
Omega-6 fatty acids
Polyunsaturated fatty acids
Monounsaturated fatty acids
Saturated fatty acids
Linoleic acid
Docosahexaenoic acid
Ratio of omega-3 fatty acids to total fatty acids
Ratio of omega-6 fatty acids to total fatty acids
Ratio of polyunsaturated fatty acids to total fatty acids
Ratio of monounsaturated fatty acids to total fatty acids
Ratio of saturated fatty acids to total fatty acids
Ratio of linoleic acid to total fatty acids
Ratio of docosahexaenoic acid to total fatty acids
Ratio of polyunsaturated fatty acids to monounsaturated fatty acids
Ratio of omega-6 fatty acids to omega-3 fatty acids ratio
Alanine
Glutamine
Glycine
Histidine
Conc. of branched-chain amino acids (leucine + isoleucine + valine)
Isoleucine
Leucine
Valine
Phenylalanine
Tyrosine
Glucose
Lactate
Pyruvate
Citrate
Diacylglycerol/Glycerol
3-Hydroxybutyrate
Acetate
Acetoacetate
Acetone
Creatinine
Albumin
Glycoprotein acetyls
Conc. of chylomicrons and extremely large VLDL particles
Total lipids in chylomicrons and extremely large VLDL
Phospholipids in chylomicrons and extremely large VLDL
Total cholesterol in chylomicrons and extremely large VLDL
Cholesteryl esters in chylomicrons and extremely large VLDL
Free cholesterol in chylomicrons and extremely large VLDL
Triglycerides in chylomicrons and extremely large VLDL
Conc. of very large VLDL particles
Total lipids in very large VLDL
Phospholipids in very large VLDL
Total cholesterol in very large VLDL
Cholesteryl esters in very large VLDL
Free cholesterol in very large VLDL
Triglycerides in very large VLDL
Conc. of large VLDL particles
Total lipids in large VLDL
Phospholipids in large VLDL
Total cholesterol in large VLDL
Cholesteryl esters in large VLDL
Free cholesterol in large VLDL
Triglycerides in large VLDL
Conc. of medium VLDL particles
Total lipids in medium VLDL
Phospholipids in medium VLDL
Total cholesterol in medium VLDL
Cholesteryl esters in medium VLDL
Free cholesterol in medium VLDL
Triglycerides in medium VLDL
Conc. of small VLDL particles
Total lipids in small VLDL
Phospholipids in small VLDL
Total cholesterol in small VLDL
Cholesteryl esters in small VLDL
Free cholesterol in small VLDL
Triglycerides in small VLDL
Conc. of very small VLDL particles
Total lipids in very small VLDL
Phospholipids in very small VLDL
Total cholesterol in very small VLDL
Cholesteryl esters in very small VLDL
Free cholesterol in very small VLDL
Triglycerides in very small VLDL
Conc. of IDL particles
Total lipids in IDL
Phospholipids in IDL
Total cholesterol in IDL
Cholesteryl esters in IDL
Free cholesterol in IDL
Triglycerides in IDL
Conc. of large LDL particles
Total lipids in large LDL
Phospholipids in large LDL
Total cholesterol in large LDL
Cholesteryl esters in large LDL
Free cholesterol in large LDL
Triglycerides in large LDL
Conc. of medium LDL particles
Total lipids in medium LDL
Phospholipids in medium LDL
Total cholesterol in medium LDL
Cholesteryl esters in medium LDL
Free cholesterol in medium LDL
Triglycerides in medium LDL
Conc. of small LDL particles
Total lipids in small LDL
Phospholipids in small LDL
Total cholesterol in small LDL
Cholesteryl esters in small LDL
Free cholesterol in small LDL
Triglycerides in small LDL
Conc. of very large HDL particles
Total lipids in very large HDL
Phospholipids in very large HDL
Total cholesterol in very large HDL
Cholesteryl esters in very large HDL
Free cholesterol in very large HDL
Triglycerides in very large HDL
Conc. of large HDL particles
Total lipids in large HDL
Phospholipids in large HDL
Total cholesterol in large HDL
Cholesteryl esters in large HDL
Free cholesterol in large HDL
Triglycerides in large HDL
Conc. of medium HDL particles
Total lipids in medium HDL
Phospholipids in medium HDL
Total cholesterol in medium HDL
Cholesteryl esters in medium HDL
Free cholesterol in medium HDL
Triglycerides in medium HDL
Conc. of small HDL particles
Total lipids in small HDL
Phospholipids in small HDL
Total cholesterol in small HDL
Cholesteryl esters in small HDL
Free cholesterol in small HDL
Triglycerides in small HDL
Phospholipids to total lipids ratio in chylomicrons and extremely large VLDL
Total cholesterol to total lipids ratio in chylomicrons and extremely large VLDL
Cholesteryl esters to total lipids ratio in chylomicrons and extremely large VLDL
Free cholesterol to total lipids ratio in chylomicrons and extremely large VLDL
Triglycerides to total lipids ratio in chylomicrons and extremely large VLDL
Phospholipids to total lipids ratio in very large VLDL
Total cholesterol to total lipids ratio in very large VLDL
Cholesteryl esters to total lipids ratio in very large VLDL
Free cholesterol to total lipids ratio in very large VLDL
Triglycerides to total lipids ratio in very large VLDL
Phospholipids to total lipids ratio in large VLDL
Total cholesterol to total lipids ratio in large VLDL
Cholesteryl esters to total lipids ratio in large VLDL
Free cholesterol to total lipids ratio in large VLDL
Triglycerides to total lipids ratio in large VLDL
Phospholipids to total lipids ratio in medium VLDL
Total cholesterol to total lipids ratio in medium VLDL
Cholesteryl esters to total lipids ratio in medium VLDL
Free cholesterol to total lipids ratio in medium VLDL
Triglycerides to total lipids ratio in medium VLDL
Phospholipids to total lipids ratio in small VLDL
Total cholesterol to total lipids ratio in small VLDL
Cholesteryl esters to total lipids ratio in small VLDL
Free cholesterol to total lipids ratio in small VLDL
Triglycerides to total lipids ratio in small VLDL
Phospholipids to total lipids ratio in very small VLDL
Total cholesterol to total lipids ratio in very small VLDL
Cholesteryl esters to total lipids ratio in very small VLDL
Free cholesterol to total lipids ratio in very small VLDL
Triglycerides to total lipids ratio in very small VLDL
Phospholipids to total lipids ratio in IDL
Total cholesterol to total lipids ratio in IDL
Cholesteryl esters to total lipids ratio in IDL
Free cholesterol to total lipids ratio in IDL
Triglycerides to total lipids ratio in IDL
Phospholipids to total lipids ratio in large LDL
Total cholesterol to total lipids ratio in large LDL
Cholesteryl esters to total lipids ratio in large LDL
Free cholesterol to total lipids ratio in large LDL
Triglycerides to total lipids ratio in large LDL
Phospholipids to total lipids ratio in medium LDL
Total cholesterol to total lipids ratio in medium LDL
Cholesteryl esters to total lipids ratio in medium LDL
Free cholesterol to total lipids ratio in medium LDL
Triglycerides to total lipids ratio in medium LDL
Phospholipids to total lipids ratio in small LDL
Total cholesterol to total lipids ratio in small LDL
Cholesteryl esters to total lipids ratio in small LDL
Free cholesterol to total lipids ratio in small LDL
Triglycerides to total lipids ratio in small LDL
Phospholipids to total lipids ratio in very large HDL
Total cholesterol to total lipids ratio in very large HDL
Cholesteryl esters to total lipids ratio in very large HDL
Free cholesterol to total lipids ratio in very large HDL
Triglycerides to total lipids ratio in very large HDL
Phospholipids to total lipids ratio in large HDL
Total cholesterol to total lipids ratio in large HDL
Cholesteryl esters to total lipids ratio in large HDL
Free cholesterol to total lipids ratio in large HDL
Triglycerides to total lipids ratio in large HDL
Phospholipids to total lipids ratio in medium HDL
Total cholesterol to total lipids ratio in medium HDL
Cholesteryl esters to total lipids ratio in medium HDL
Free cholesterol to total lipids ratio in medium HDL
Triglycerides to total lipids ratio in medium HDL
Phospholipids to total lipids ratio in small HDL
Total cholesterol to total lipids ratio in small HDL
Cholesteryl esters to total lipids ratio in small HDL
Free cholesterol to total lipids ratio in small HDL
Triglycerides to total lipids ratio in small HDL

## Sheet: HBCS_66y
Total cholesterol
Total cholesterol minus HDL-C
Remnant cholesterol
Total cholesterol in VLDL
Clinical LDL cholesterol
Total cholesterol in LDL
Total cholesterol in HDL
Total triglycerides
Triglycerides in VLDL
Triglycerides in LDL
Triglycerides in HDL
Total phospholipids in lipoprotein particles
Phospholipids in VLDL
Phospholipids in LDL
Phospholipids in HDL
Esterified cholesterol
Cholesteryl esters in VLDL
Cholesteryl esters in LDL
Cholesteryl esters in HDL
Free cholesterol
Free cholesterol in VLDL
Free cholesterol in LDL
Free cholesterol in HDL
Total lipids in lipoprotein particles
Total lipids in VLDL
Total lipids in LDL
Total lipids in HDL
Total concentration of lipoprotein particles
Conc. of VLDL particles
Conc. of LDL particles
Conc. of HDL particles
VLDL particle size
LDL particle size
HDL particle size
Phosphoglycerides
Ratio of triglycerides to phosphoglycerides
Total cholines
Phosphatidylcholines
Sphingomyelins
Apolipoprotein B
Apolipoprotein A-I
Ratio of apolipoprotein B to apolipoprotein A-I
Total fatty acids
Estimated degree of unsaturation
Omega-3 fatty acids
Omega-6 fatty acids
Polyunsaturated fatty acids
Monounsaturated fatty acids
Saturated fatty acids
Linoleic acid
Docosahexaenoic acid
Ratio of omega-3 fatty acids to total fatty acids
Ratio of omega-6 fatty acids to total fatty acids
Ratio of polyunsaturated fatty acids to total fatty acids
Ratio of monounsaturated fatty acids to total fatty acids
Ratio of saturated fatty acids to total fatty acids
Ratio of linoleic acid to total fatty acids
Ratio of docosahexaenoic acid to total fatty acids
Ratio of polyunsaturated fatty acids to monounsaturated fatty acids
Ratio of omega-6 fatty acids to omega-3 fatty acids
Alanine
Glutamine
Glycine
Histidine
Total concentration of branched-chain amino acids (leucine + isoleucine + valine)
Isoleucine
Leucine
Valine
Phenylalanine
Tyrosine
Glucose
Lactate
Pyruvate
Citrate
Diacylglycerol/Glycerol
3-Hydroxybutyrate
Acetate
Acetoacetate
Acetone
Creatinine
Albumin
Glycoprotein acetyls
Conc. of chylomicrons and extremely large VLDL particles
Total lipids in chylomicrons and extremely large VLDL
Phospholipids in chylomicrons and extremely large VLDL
Total cholesterol in chylomicrons and extremely large VLDL
Cholesteryl esters in chylomicrons and extremely large VLDL
Free cholesterol in chylomicrons and extremely large VLDL
Triglycerides in chylomicrons and extremely large VLDL
Conc. of very large VLDL particles
Total lipids in very large VLDL
Phospholipids in very large VLDL
Total cholesterol in very large VLDL
Cholesteryl esters in very large VLDL
Free cholesterol in very large VLDL
Triglycerides in very large VLDL
Conc. of large VLDL particles
Total lipids in large VLDL
Phospholipids in large VLDL
Total cholesterol in large VLDL
Cholesteryl esters in large VLDL
Free cholesterol in large VLDL
Triglycerides in large VLDL
Conc. of medium VLDL particles
Total lipids in medium VLDL
Phospholipids in medium VLDL
Total cholesterol in medium VLDL
Cholesteryl esters in medium VLDL
Free cholesterol in medium VLDL
Triglycerides in medium VLDL
Conc. of small VLDL particles
Total lipids in small VLDL
Phospholipids in small VLDL
Total cholesterol in small VLDL
Cholesteryl esters in small VLDL
Free cholesterol in small VLDL
Triglycerides in small VLDL
Conc. of very small VLDL particles
Total lipids in very small VLDL
Phospholipids in very small VLDL
Total cholesterol in very small VLDL
Cholesteryl esters in very small VLDL
Free cholesterol in very small VLDL
Triglycerides in very small VLDL
Conc. of IDL particles
Total lipids in IDL
Phospholipids in IDL
Total cholesterol in IDL
Cholesteryl esters in IDL
Free cholesterol in IDL
Triglycerides in IDL
Conc. of large LDL particles
Total lipids in large LDL
Phospholipids in large LDL
Total cholesterol in large LDL
Cholesteryl esters in large LDL
Free cholesterol in large LDL
Triglycerides in large LDL
Conc. of medium LDL particles
Total lipids in medium LDL
Phospholipids in medium LDL
Total cholesterol in medium LDL
Cholesteryl esters in medium LDL
Free cholesterol in medium LDL
Triglycerides in medium LDL
Conc. of small LDL particles
Total lipids in small LDL
Phospholipids in small LDL
Total cholesterol in small LDL
Cholesteryl esters in small LDL
Free cholesterol in small LDL
Triglycerides in small LDL
Conc. of very large HDL particles
Total lipids in very large HDL
Phospholipids in very large HDL
Total cholesterol in very large HDL
Cholesteryl esters in very large HDL
Free cholesterol in very large HDL
Triglycerides in very large HDL
Conc. of large HDL particles
Total lipids in large HDL
Phospholipids in large HDL
Total cholesterol in large HDL
Cholesteryl esters in large HDL
Free cholesterol in large HDL
Triglycerides in large HDL
Conc. of medium HDL particles
Total lipids in medium HDL
Phospholipids in medium HDL
Total cholesterol in medium HDL
Cholesteryl esters in medium HDL
Free cholesterol in medium HDL
Triglycerides in medium HDL
Conc. of small HDL particles
Total lipids in small HDL
Phospholipids in small HDL
Total cholesterol in small HDL
Cholesteryl esters in small HDL
Free cholesterol in small HDL
Triglycerides in small HDL
Phospholipids to total lipids ratio in chylomicrons and extremely large VLDL
Total cholesterol to total lipids ratio in chylomicrons and extremely large VLDL
Cholesteryl esters to total lipids ratio in chylomicrons and extremely large VLDL
Free cholesterol to total lipids ratio in chylomicrons and extremely large VLDL
Triglycerides to total lipids ratio in chylomicrons and extremely large VLDL
Phospholipids to total lipids ratio in very large VLDL
Total cholesterol to total lipids ratio in very large VLDL
Cholesteryl esters to total lipids ratio in very large VLDL
Free cholesterol to total lipids ratio in very large VLDL
Triglycerides to total lipids ratio in very large VLDL
Phospholipids to total lipids ratio in large VLDL
Total cholesterol to total lipids ratio in large VLDL
Cholesteryl esters to total lipids ratio in large VLDL
Free cholesterol to total lipids ratio in large VLDL
Triglycerides to total lipids ratio in large VLDL
Phospholipids to total lipids ratio in medium VLDL
Total cholesterol to total lipids ratio in medium VLDL
Cholesteryl esters to total lipids ratio in medium VLDL
Free cholesterol to total lipids ratio in medium VLDL
Triglycerides to total lipids ratio in medium VLDL
Phospholipids to total lipids ratio in small VLDL
Total cholesterol to total lipids ratio in small VLDL
Cholesteryl esters to total lipids ratio in small VLDL
Free cholesterol to total lipids ratio in small VLDL
Triglycerides to total lipids ratio in small VLDL
Phospholipids to total lipids ratio in very small VLDL
Total cholesterol to total lipids ratio in very small VLDL
Cholesteryl esters to total lipids ratio in very small VLDL
Free cholesterol to total lipids ratio in very small VLDL
Triglycerides to total lipids ratio in very small VLDL
Phospholipids to total lipids ratio in IDL
Total cholesterol to total lipids ratio in IDL
Cholesteryl esters to total lipids ratio in IDL
Free cholesterol to total lipids ratio in IDL
Triglycerides to total lipids ratio in IDL
Phospholipids to total lipids ratio in large LDL
Total cholesterol to total lipids ratio in large LDL
Cholesteryl esters to total lipids ratio in large LDL
Free cholesterol to total lipids ratio in large LDL
Triglycerides to total lipids ratio in large LDL
Phospholipids to total lipids ratio in medium LDL
Total cholesterol to total lipids ratio in medium LDL
Cholesteryl esters to total lipids ratio in medium LDL
Free cholesterol to total lipids ratio in medium LDL
Triglycerides to total lipids ratio in medium LDL
Phospholipids to total lipids ratio in small LDL
Total cholesterol to total lipids ratio in small LDL
Cholesteryl esters to total lipids ratio in small LDL
Free cholesterol to total lipids ratio in small LDL
Triglycerides to total lipids ratio in small LDL
Phospholipids to total lipids ratio in very large HDL
Total cholesterol to total lipids ratio in very large HDL
Cholesteryl esters to total lipids ratio in very large HDL
Free cholesterol to total lipids ratio in very large HDL
Triglycerides to total lipids ratio in very large HDL
Phospholipids to total lipids ratio in large HDL
Total cholesterol to total lipids ratio in large HDL
Cholesteryl esters to total lipids ratio in large HDL
Free cholesterol to total lipids ratio in large HDL
Triglycerides to total lipids ratio in large HDL
Phospholipids to total lipids ratio in medium HDL
Total cholesterol to total lipids ratio in medium HDL
Cholesteryl esters to total lipids ratio in medium HDL
Free cholesterol to total lipids ratio in medium HDL
Triglycerides to total lipids ratio in medium HDL
Phospholipids to total lipids ratio in small HDL
Total cholesterol to total lipids ratio in small HDL
Cholesteryl esters to total lipids ratio in small HDL
Free cholesterol to total lipids ratio in small HDL
Triglycerides to total lipids ratio in small HDL
