# Supplementary material for: Effect of common pregnancy and perinatal complications on offspring metabolic traits across the life course: a multi-cohort study
Source: BMC Med. 2023 Jan 18;21:23. doi: 10.1186/s12916-022-02711-8 (PMC9850719; doi:10.1186/s12916-022-02711-8)
Supplement: Supplementary file 5 — Additional file 5: Data Set 2. Complete meta-analysis results i.e., the adjusted pooled mean differences in SD units for all NMR-derived metabolic trait at each age category and by each pregnancy/perinatal complication. [file 12916_2022_2711_MOESM5_ESM.xlsx]

## Sheet: Infancy_with_BiB_cord
estimate	lci	uci	pval	I2	out	exp
-0.0749247	-0.272445	0.122595	0.457199	0	Total cholesterol	preeclam
0.135388	-0.372252	0.643029	0.601166	0.872	Total cholesterol	preterm
-0.0966128	-0.385442	0.192217	0.512079	0.66	Total cholesterol	preg_ht
0.0060556	-0.147557	0.159668	0.938413	0	Total cholesterol	preg_dia
-0.0985393	-0.239959	0.0428806	0.172041	0	Total cholesterol	sga
-0.0277427	-0.169152	0.113667	0.700594	0	Total cholesterol	lga
0.0127132	-0.176733	0.202159	0.895358	0	Total cholesterol in VLDL	preeclam
0.0845675	-0.0604185	0.229554	0.252952	0	Total cholesterol in VLDL	preterm
0.032033	-0.187015	0.251081	0.774403	0.177	Total cholesterol in VLDL	preg_ht
-0.114025	-0.269808	0.0417585	0.151405	0	Total cholesterol in VLDL	preg_dia
0.206832	-0.123137	0.536801	0.219242	0.329	Total cholesterol in VLDL	sga
-0.102123	-0.31769	0.113444	0.353142	0.397	Total cholesterol in VLDL	lga
-0.00924882	-0.197386	0.178889	0.923241	0	Remnant cholesterol	preeclam
0.0893673	-0.273671	0.452406	0.629469	0.752	Remnant cholesterol	preterm
0.00330968	-0.146528	0.153148	0.965468	0	Remnant cholesterol	preg_ht
-0.0819289	-0.240468	0.0766101	0.311127	0	Remnant cholesterol	preg_dia
0.12977	-0.0975021	0.357042	0.263089	0.138	Remnant cholesterol	sga
-0.0912736	-0.282154	0.0996071	0.348657	0.286	Remnant cholesterol	lga
-0.0566055	-0.239843	0.126632	0.544868	0	Total cholesterol in LDL	preeclam
0.0387335	-0.484975	0.562442	0.884743	0.881	Total cholesterol in LDL	preterm
-0.0577677	-0.389859	0.274323	0.73315	0.664	Total cholesterol in LDL	preg_ht
-0.0169981	-0.170503	0.136507	0.828182	0	Total cholesterol in LDL	preg_dia
-0.010118	-0.143108	0.122872	0.881463	0	Total cholesterol in LDL	sga
-0.0444527	-0.195179	0.106274	0.563238	0	Total cholesterol in LDL	lga
-0.0894823	-0.291784	0.112819	0.385978	0	Total cholesterol in HDL	preeclam
0.270892	0.0253951	0.516389	0.0305635	0.543	Total cholesterol in HDL	preterm
-0.180388	-0.597191	0.236415	0.396297	0.675	Total cholesterol in HDL	preg_ht
0.0448866	-0.241419	0.331192	0.75863	0.483	Total cholesterol in HDL	preg_dia
-0.15396	-0.677745	0.369824	0.564542	0.74	Total cholesterol in HDL	sga
0.0675731	-0.0570028	0.192149	0.287721	0	Total cholesterol in HDL	lga
-0.0856262	-0.289034	0.117781	0.409335	0	Total cholesterol in HDL2	preeclam
0.245645	0.0665477	0.424742	0.0071831	0.218	Total cholesterol in HDL2	preterm
-0.20895	-0.666541	0.248641	0.370798	0.72	Total cholesterol in HDL2	preg_ht
0.0569756	-0.204402	0.318353	0.669207	0.408	Total cholesterol in HDL2	preg_dia
-0.157777	-0.678228	0.362674	0.552397	0.756	Total cholesterol in HDL2	sga
0.0642842	-0.0616905	0.190259	0.317233	0	Total cholesterol in HDL2	lga
-0.11193	-0.316803	0.0929418	0.284254	0	Total cholesterol in HDL3	preeclam
0.340713	-0.0736192	0.755046	0.107024	0.81	Total cholesterol in HDL3	preterm
0.00426496	-0.135566	0.144096	0.95233	0	Total cholesterol in HDL3	preg_ht
-0.00380653	-0.363446	0.355833	0.983449	0.613	Total cholesterol in HDL3	preg_dia
-0.165891	-0.613076	0.281294	0.467175	0.464	Total cholesterol in HDL3	sga
0.0752453	-0.0469289	0.197419	0.227389	0	Total cholesterol in HDL3	lga
-0.0647856	-0.262209	0.132637	0.520111	0	Esterified cholesterol	preeclam
0.0998387	-0.356737	0.556415	0.668227	0.842	Esterified cholesterol	preterm
-0.157162	-0.54079	0.226465	0.422006	0.794	Esterified cholesterol	preg_ht
0.00823823	-0.143576	0.160053	0.915299	0	Esterified cholesterol	preg_dia
-0.142151	-0.286713	0.00241074	0.0539448	0	Esterified cholesterol	sga
-0.04336	-0.186736	0.100016	0.553358	0	Esterified cholesterol	lga
-0.103355	-0.309802	0.103093	0.326481	0	Free cholesterol	preeclam
0.185272	-0.501749	0.872294	0.597116	0.929	Free cholesterol	preterm
0.0160975	-0.119491	0.151686	0.815999	0	Free cholesterol	preg_ht
0.0084641	-0.14514	0.162068	0.913995	0	Free cholesterol	preg_dia
0.0293761	-0.108208	0.16696	0.675597	0	Free cholesterol	sga
-0.0157965	-0.156878	0.125285	0.826298	0	Free cholesterol	lga
-0.112076	-0.373298	0.149147	0.400399	0.378	Total triglycerides	preeclam
-0.060402	-0.239916	0.119112	0.509589	0	Total triglycerides	preterm
0.124165	-0.311199	0.55953	0.576176	0.578	Total triglycerides	preg_ht
-0.122065	-0.270717	0.0265865	0.107524	0	Total triglycerides	preg_dia
0.226015	0.0973889	0.354641	0.000573287	0	Total triglycerides	sga
-0.0784591	-0.351893	0.194975	0.57385	0.624	Total triglycerides	lga
-0.127557	-0.472147	0.217034	0.468135	0.645	Triglycerides in VLDL	preeclam
-0.0437248	-0.321438	0.233988	0.757635	0.48	Triglycerides in VLDL	preterm
0.065185	-0.28648	0.41685	0.71638	0.439	Triglycerides in VLDL	preg_ht
-0.108757	-0.249933	0.03242	0.131075	0	Triglycerides in VLDL	preg_dia
0.20865	0.0808715	0.336428	0.0013722	0	Triglycerides in VLDL	sga
-0.0746297	-0.312897	0.163638	0.539285	0.517	Triglycerides in VLDL	lga
-0.112207	-0.296649	0.0722343	0.233117	0	Triglycerides in LDL	preeclam
-0.02737	-0.386091	0.331351	0.881125	0.79	Triglycerides in LDL	preterm
0.152584	-0.261969	0.567138	0.470662	0.468	Triglycerides in LDL	preg_ht
-0.104101	-0.260906	0.052704	0.193191	0	Triglycerides in LDL	preg_dia
0.226386	0.087759	0.365013	0.00137078	0	Triglycerides in LDL	sga
-0.0843357	-0.367863	0.199191	0.559896	0.684	Triglycerides in LDL	lga
-0.165522	-0.381997	0.0509539	0.13397	0.138	Triglycerides in HDL	preeclam
-0.0817323	-0.40738	0.243915	0.622776	0.736	Triglycerides in HDL	preterm
0.144809	-0.270661	0.560279	0.494524	0.672	Triglycerides in HDL	preg_ht
-0.180441	-0.336687	-0.024196	0.023606	0	Triglycerides in HDL	preg_dia
0.114089	-0.0135927	0.241772	0.0798923	0	Triglycerides in HDL	sga
-0.0667318	-0.421904	0.28844	0.712688	0.796	Triglycerides in HDL	lga
-0.0652491	-0.263624	0.133125	0.519142	0	Total phosphoglycerides	preeclam
0.043974	-0.105052	0.193	0.563035	0.064	Total phosphoglycerides	preterm
-0.166441	-0.625327	0.292446	0.477153	0.878	Total phosphoglycerides	preg_ht
-0.134122	-0.291307	0.0230623	0.0944461	0	Total phosphoglycerides	preg_dia
-0.00142655	-0.142481	0.139627	0.984185	0	Total phosphoglycerides	sga
-0.00163864	-0.15484	0.151563	0.983275	0.163	Total phosphoglycerides	lga
-0.175671	-0.51894	0.167597	0.315845	0.68	Ratio of triglycerides to phosphoglycerides	preeclam
-0.0543091	-0.206372	0.0977534	0.483927	0	Ratio of triglycerides to phosphoglycerides	preterm
0.219971	-0.405467	0.845408	0.490614	0.755	Ratio of triglycerides to phosphoglycerides	preg_ht
-0.0857857	-0.229105	0.0575339	0.240731	0	Ratio of triglycerides to phosphoglycerides	preg_dia
0.162032	-0.207173	0.531236	0.389699	0.544	Ratio of triglycerides to phosphoglycerides	sga
-0.123026	-0.363125	0.117073	0.315245	0.633	Ratio of triglycerides to phosphoglycerides	lga
0.022453	-0.236525	0.281431	0.865069	0	Total cholines	preeclam
0.0581341	-0.339997	0.456265	0.774733	0.825	Total cholines	preterm
-0.0970999	-0.529356	0.335156	0.659737	0.83	Total cholines	preg_ht
-0.0871973	-0.23264	0.0582449	0.23997	0	Total cholines	preg_dia
0.116118	-0.0491886	0.281425	0.168587	0	Total cholines	sga
0.0924052	-0.0593479	0.244158	0.23269	0	Total cholines	lga
0.125731	-0.101119	0.352581	0.277343	0	Sphingomyelins	preeclam
0.105496	-0.513862	0.724854	0.738498	0.912	Sphingomyelins	preterm
0.0668078	-0.0971664	0.230782	0.424554	0	Sphingomyelins	preg_ht
-0.00909551	-0.158842	0.140651	0.905238	0	Sphingomyelins	preg_dia
0.068258	-0.0965581	0.233074	0.416957	0	Sphingomyelins	sga
0.100231	-0.056834	0.257296	0.211026	0	Sphingomyelins	lga
-0.0298181	-0.212941	0.153305	0.749618	0	Apolipoprotein B	preeclam
0.0823397	-0.286709	0.451388	0.661898	0.753	Apolipoprotein B	preterm
0.00743826	-0.139128	0.154004	0.920766	0	Apolipoprotein B	preg_ht
-0.0475233	-0.205866	0.11082	0.55637	0	Apolipoprotein B	preg_dia
0.0895662	-0.0404382	0.219571	0.176916	0	Apolipoprotein B	sga
-0.0802762	-0.26981	0.109258	0.406464	0.256	Apolipoprotein B	lga
-0.120742	-0.324739	0.0832558	0.246024	0	Apolipoprotein A-I	preeclam
0.137743	-0.0127637	0.28825	0.0728532	0	Apolipoprotein A-I	preterm
-0.229071	-0.71984	0.261699	0.360281	0.793	Apolipoprotein A-I	preg_ht
-0.0283038	-0.310481	0.253873	0.844145	0.454	Apolipoprotein A-I	preg_dia
-0.251679	-0.534789	0.0314316	0.0814447	0.39	Apolipoprotein A-I	sga
0.0341914	-0.143272	0.211654	0.705711	0.462	Apolipoprotein A-I	lga
0.0447272	-0.145226	0.23468	0.644439	0	Ratio of apolipoprotein B to apolipoprotein A-I	preeclam
0.0286549	-0.379607	0.436917	0.890584	0.802	Ratio of apolipoprotein B to apolipoprotein A-I	preterm
0.0441785	-0.119877	0.208234	0.597639	0	Ratio of apolipoprotein B to apolipoprotein A-I	preg_ht
-0.0992117	-0.240353	0.0419301	0.168295	0	Ratio of apolipoprotein B to apolipoprotein A-I	preg_dia
0.122846	-0.480015	0.725707	0.689609	0.664	Ratio of apolipoprotein B to apolipoprotein A-I	sga
-0.144805	-0.296577	0.00696685	0.0614845	0	Ratio of apolipoprotein B to apolipoprotein A-I	lga
-0.0113334	-0.203014	0.180348	0.907744	0	Total fatty acids	preeclam
0.0843207	-0.140973	0.309614	0.463219	0.363	Total fatty acids	preterm
0.0791743	-0.0781552	0.236504	0.323971	0	Total fatty acids	preg_ht
-0.0610526	-0.246324	0.124219	0.518365	0	Total fatty acids	preg_dia
0.138441	-0.0109181	0.287801	0.0692644	0	Total fatty acids	sga
0.0296729	-0.148577	0.207923	0.744219	0	Total fatty acids	lga
0.216179	-0.0678525	0.500212	0.135765	0.378	Estimated degree of unsaturation	preeclam
-0.44008	-1.03942	0.15926	0.150108	0.896	Estimated degree of unsaturation	preterm
-0.128151	-0.303668	0.0473658	0.152419	0	Estimated degree of unsaturation	preg_ht
-0.13787	-0.449476	0.173735	0.385839	0.519	Estimated degree of unsaturation	preg_dia
0.0465434	-0.107301	0.200388	0.55321	0	Estimated degree of unsaturation	sga
-0.0492546	-0.239453	0.140944	0.611761	0.203	Estimated degree of unsaturation	lga
0.172708	-0.129944	0.47536	0.263374	0	Omega-3 fatty acids	preeclam
-0.063759	-0.234407	0.106889	0.463986	0	Omega-3 fatty acids	preterm
-0.0214169	-0.306182	0.263348	0.882811	0.421	Omega-3 fatty acids	preg_ht
-0.231165	-0.379346	-0.0829846	0.00223126	0	Omega-3 fatty acids	preg_dia
0.0661525	-0.504862	0.637167	0.820374	0.813	Omega-3 fatty acids	sga
-0.0956029	-0.40429	0.213084	0.543839	0.781	Omega-3 fatty acids	lga
-0.0114294	-0.188071	0.165212	0.899085	0	Omega-6 fatty acids	preeclam
0.0162993	-0.25296	0.285558	0.905557	0.559	Omega-6 fatty acids	preterm
0.0324502	-0.127779	0.192679	0.691412	0	Omega-6 fatty acids	preg_ht
0.0159762	-0.177187	0.209139	0.871223	0	Omega-6 fatty acids	preg_dia
0.00923074	-0.132073	0.150534	0.898121	0	Omega-6 fatty acids	sga
0.0106787	-0.163618	0.184975	0.904418	0	Omega-6 fatty acids	lga
0.0594404	-0.129495	0.248375	0.537486	0	Polyunsaturated fatty acids	preeclam
0.000764619	-0.245066	0.246596	0.995136	0.5	Polyunsaturated fatty acids	preterm
0.0365033	-0.125046	0.198053	0.657861	0	Polyunsaturated fatty acids	preg_ht
-0.0451188	-0.230364	0.140127	0.633096	0	Polyunsaturated fatty acids	preg_dia
0.0872494	-0.0581086	0.232607	0.239417	0	Polyunsaturated fatty acids	sga
-0.0169493	-0.185273	0.151375	0.843548	0	Polyunsaturated fatty acids	lga
-0.114946	-0.311229	0.0813367	0.251058	0	Monounsaturated fatty acids	preeclam
-0.0300903	-0.205172	0.144991	0.736231	0	Monounsaturated fatty acids	preterm
0.0810989	-0.0728104	0.235008	0.301718	0	Monounsaturated fatty acids	preg_ht
-0.143231	-0.314687	0.0282255	0.101566	0	Monounsaturated fatty acids	preg_dia
0.18344	0.0417293	0.325151	0.0111771	0	Monounsaturated fatty acids	sga
0.0573531	-0.11902	0.233726	0.523901	0	Monounsaturated fatty acids	lga
0.0138478	-0.187674	0.21537	0.892864	0	Saturated fatty acids	preeclam
0.174852	-0.26291	0.612613	0.433714	0.795	Saturated fatty acids	preterm
0.0875661	-0.0758367	0.250969	0.293568	0	Saturated fatty acids	preg_ht
0.00867193	-0.177347	0.194691	0.927198	0	Saturated fatty acids	preg_dia
0.109234	-0.048007	0.266475	0.173333	0	Saturated fatty acids	sga
0.0350312	-0.137857	0.207919	0.691269	0	Saturated fatty acids	lga
0.0720185	-0.112617	0.256654	0.444569	0	Linoleic acid	preeclam
0.0738354	-0.313817	0.461488	0.708918	0.791	Linoleic acid	preterm
-0.0167912	-0.175956	0.142374	0.836192	0	Linoleic acid	preg_ht
0.100749	-0.089524	0.291021	0.299366	0	Linoleic acid	preg_dia
-0.0140912	-0.155131	0.126949	0.844752	0	Linoleic acid	sga
-0.00530476	-0.183916	0.173307	0.953581	0	Linoleic acid	lga
0.157859	-0.111492	0.42721	0.250689	0	Docosahexaenoic acid	preeclam
-0.106174	-0.27822	0.0658721	0.226454	0.043	Docosahexaenoic acid	preterm
-0.0948666	-0.481678	0.291945	0.630739	0.751	Docosahexaenoic acid	preg_ht
-0.217317	-0.367291	-0.0673425	0.00451078	0	Docosahexaenoic acid	preg_dia
0.191547	-0.133208	0.516303	0.247671	0.622	Docosahexaenoic acid	sga
-0.0931002	-0.407964	0.221763	0.562231	0.794	Docosahexaenoic acid	lga
0.219227	-0.190774	0.629229	0.294643	0.502	Ratio of omega-3 fatty acids to total fatty acids	preeclam
-0.135557	-0.318209	0.0470957	0.14578	0	Ratio of omega-3 fatty acids to total fatty acids	preterm
-0.107419	-0.534787	0.31995	0.622271	0.636	Ratio of omega-3 fatty acids to total fatty acids	preg_ht
-0.323435	-0.470585	-0.176286	1.6473e-05	0	Ratio of omega-3 fatty acids to total fatty acids	preg_dia
-0.0128976	-0.75138	0.725585	0.972693	0.945	Ratio of omega-3 fatty acids to total fatty acids	sga
-0.155416	-0.58752	0.276689	0.480846	0.883	Ratio of omega-3 fatty acids to total fatty acids	lga
0.135049	-0.200074	0.470172	0.429626	0.528	Ratio of omega-6 fatty acids to total fatty acids	preeclam
-0.0485072	-0.227221	0.130206	0.594738	0	Ratio of omega-6 fatty acids to total fatty acids	preterm
-0.103925	-0.363658	0.155809	0.43291	0.221	Ratio of omega-6 fatty acids to total fatty acids	preg_ht
0.12114	-0.0446144	0.286894	0.152024	0	Ratio of omega-6 fatty acids to total fatty acids	preg_dia
-0.105488	-0.497888	0.286912	0.598268	0.566	Ratio of omega-6 fatty acids to total fatty acids	sga
-0.053399	-0.188339	0.0815405	0.43798	0	Ratio of omega-6 fatty acids to total fatty acids	lga
0.202926	0.00629748	0.399555	0.0431003	0	Ratio of polyunsaturated fatty acids to total fatty acids	preeclam
-0.088561	-0.260644	0.0835219	0.313129	0	Ratio of polyunsaturated fatty acids to total fatty acids	preterm
-0.134403	-0.50616	0.237354	0.478576	0.463	Ratio of polyunsaturated fatty acids to total fatty acids	preg_ht
-0.0064271	-0.17777	0.164916	0.941393	0	Ratio of polyunsaturated fatty acids to total fatty acids	preg_dia
-0.0640109	-0.198986	0.0709643	0.352632	0	Ratio of polyunsaturated fatty acids to total fatty acids	sga
-0.123946	-0.271352	0.0234592	0.0993443	0.081	Ratio of polyunsaturated fatty acids to total fatty acids	lga
-0.178991	-0.365802	0.00782068	0.0603932	0	Ratio of monounsaturated fatty acids to total fatty acids	preeclam
-0.0510486	-0.574041	0.471944	0.848283	0.886	Ratio of monounsaturated fatty acids to total fatty acids	preterm
0.23459	-0.3061	0.775281	0.395117	0.729	Ratio of monounsaturated fatty acids to total fatty acids	preg_ht
-0.159508	-0.342396	0.02338	0.0873757	0	Ratio of monounsaturated fatty acids to total fatty acids	preg_dia
0.148657	0.0143533	0.282962	0.0300502	0	Ratio of monounsaturated fatty acids to total fatty acids	sga
0.0653456	-0.078167	0.208858	0.372162	0	Ratio of monounsaturated fatty acids to total fatty acids	lga
-0.0476299	-0.408568	0.313308	0.795913	0.619	Ratio of saturated fatty acids to total fatty acids	preeclam
0.297347	-0.303516	0.898209	0.332087	0.923	Ratio of saturated fatty acids to total fatty acids	preterm
-0.0069522	-0.162046	0.148141	0.92999	0	Ratio of saturated fatty acids to total fatty acids	preg_ht
0.198766	-0.158474	0.556006	0.275488	0.603	Ratio of saturated fatty acids to total fatty acids	preg_dia
-0.159863	-0.308651	-0.0110758	0.0352161	0	Ratio of saturated fatty acids to total fatty acids	sga
0.0618887	-0.155148	0.278926	0.576237	0.521	Ratio of saturated fatty acids to total fatty acids	lga
0.203336	-0.00252228	0.409194	0.0528739	0	Ratio of linoleic acid to total fatty acids	preeclam
0.099597	-0.320844	0.520038	0.64244	0.835	Ratio of linoleic acid to total fatty acids	preterm
-0.101479	-0.33299	0.130032	0.390275	0.141	Ratio of linoleic acid to total fatty acids	preg_ht
0.146971	-0.00939124	0.303333	0.0654391	0	Ratio of linoleic acid to total fatty acids	preg_dia
-0.0450061	-0.278167	0.188155	0.70519	0.318	Ratio of linoleic acid to total fatty acids	sga
-0.0914795	-0.237458	0.054499	0.219357	0	Ratio of linoleic acid to total fatty acids	lga
0.176493	-0.0385838	0.391571	0.107757	0	Ratio of docosahexaenoic acid to total fatty acids	preeclam
-0.170801	-0.341766	0.000164059	0.0502203	0	Ratio of docosahexaenoic acid to total fatty acids	preterm
-0.113965	-0.513123	0.285194	0.575757	0.653	Ratio of docosahexaenoic acid to total fatty acids	preg_ht
-0.25519	-0.425994	-0.0843858	0.00340839	0	Ratio of docosahexaenoic acid to total fatty acids	preg_dia
0.245569	0.0336321	0.457505	0.0231476	0.195	Ratio of docosahexaenoic acid to total fatty acids	sga
-0.115859	-0.525325	0.293606	0.579184	0.854	Ratio of docosahexaenoic acid to total fatty acids	lga
-0.0573697	-0.704075	0.589335	0.861968	0.872	Alanine	preeclam
0.0864062	-0.0900643	0.262877	0.337222	0	Alanine	preterm
0.049707	-0.102501	0.201915	0.522127	0	Alanine	preg_ht
-0.330078	-0.829913	0.169756	0.195558	0.846	Alanine	preg_dia
0.0818713	-0.0523115	0.216054	0.231749	0	Alanine	sga
-0.00254518	-0.136526	0.131435	0.970299	0	Alanine	lga
0.109265	-0.135075	0.353604	0.380778	0.244	Glutamine	preeclam
0.382786	-0.0456679	0.81124	0.0799363	0.806	Glutamine	preterm
-0.38063	-1.17782	0.416556	0.349367	0.818	Glutamine	preg_ht
-0.000941366	-0.294511	0.292628	0.994985	0.415	Glutamine	preg_dia
0.0637713	-0.17978	0.307323	0.607815	0.18	Glutamine	sga
0.196079	-0.0750316	0.46719	0.156327	0.718	Glutamine	lga
-0.0800907	-0.272818	0.112636	0.415361	0	Histidine	preeclam
-0.204283	-0.386616	-0.0219494	0.0280987	0.246	Histidine	preterm
-0.013826	-0.283261	0.255609	0.919888	0.187	Histidine	preg_ht
-0.197628	-0.513651	0.118395	0.220319	0.5	Histidine	preg_dia
-0.181568	-0.31167	-0.0514665	0.00623234	0	Histidine	sga
0.0967601	-0.168264	0.361784	0.47425	0.607	Histidine	lga
0.0473962	-0.414294	0.509087	0.840538	0.696	Isoleucine	preeclam
0.180135	0.0119014	0.348369	0.0358505	0	Isoleucine	preterm
-0.105315	-0.258123	0.0474934	0.17676	0	Isoleucine	preg_ht
-0.299018	-0.437865	-0.160171	2.43293e-05	0	Isoleucine	preg_dia
0.0298222	-0.253641	0.313286	0.836634	0.219	Isoleucine	sga
0.108837	-0.10783	0.325505	0.324851	0.543	Isoleucine	lga
0.00451155	-0.228744	0.237767	0.96976	0	Leucine	preeclam
0.216644	0.0428601	0.390427	0.0145517	0	Leucine	preterm
-0.0652916	-0.213476	0.0828926	0.387818	0	Leucine	preg_ht
-0.179854	-0.3157	-0.0440083	0.00946163	0	Leucine	preg_dia
-0.00937247	-0.333585	0.31484	0.954816	0.292	Leucine	sga
0.089757	-0.0967359	0.27625	0.345523	0.387	Leucine	lga
-0.126165	-0.35028	0.0979491	0.26987	0	Valine	preeclam
0.302973	0.133896	0.472051	0.000444593	0	Valine	preterm
-0.146815	-0.287418	-0.00621155	0.0407022	0	Valine	preg_ht
-0.142364	-0.287361	0.00263353	0.0543087	0	Valine	preg_dia
-0.0135011	-0.164609	0.137607	0.860987	0	Valine	sga
-0.0198058	-0.158661	0.119049	0.779814	0	Valine	lga
-0.115177	-0.431604	0.201251	0.475593	0.568	Phenylalanine	preeclam
0.0477317	-0.1033	0.198764	0.535639	0	Phenylalanine	preterm
0.112113	-0.0359594	0.260186	0.137812	0	Phenylalanine	preg_ht
-0.25677	-0.718688	0.205148	0.275933	0.804	Phenylalanine	preg_dia
0.0521789	-0.0876391	0.191997	0.46451	0	Phenylalanine	sga
-0.00328328	-0.150124	0.143558	0.965045	0	Phenylalanine	lga
-0.0325008	-0.387388	0.322387	0.85755	0.583	Tyrosine	preeclam
0.325376	0.1676	0.483152	5.30038e-05	0	Tyrosine	preterm
0.035302	-0.235375	0.305979	0.798244	0.305	Tyrosine	preg_ht
-0.210158	-0.702084	0.281767	0.402408	0.773	Tyrosine	preg_dia
-0.0862305	-0.229597	0.0571365	0.238456	0	Tyrosine	sga
-0.0345585	-0.165818	0.0967012	0.605836	0	Tyrosine	lga
0.0146422	-0.238381	0.267665	0.909697	0	Glucose	preeclam
-0.163993	-0.46007	0.132084	0.277658	0.678	Glucose	preterm
-0.122451	-0.278588	0.0336869	0.124269	0	Glucose	preg_ht
0.0902741	-0.294832	0.47538	0.645916	0.835	Glucose	preg_dia
-0.177693	-0.314274	-0.0411116	0.0107747	0	Glucose	sga
-0.122289	-0.258837	0.01426	0.0792111	0	Glucose	lga
-0.0135369	-0.244934	0.21786	0.908715	0	Lactate	preeclam
-0.0429566	-0.182707	0.0967942	0.546872	0	Lactate	preterm
-0.00428509	-0.155308	0.146738	0.955651	0	Lactate	preg_ht
-0.190961	-0.328347	-0.0535746	0.00644452	0.076	Lactate	preg_dia
0.118534	-0.0138993	0.250966	0.0793861	0	Lactate	sga
0.00214149	-0.152752	0.157035	0.978382	0	Lactate	lga
0.129302	-0.0814972	0.340102	0.229277	0	Citrate	preeclam
0.215242	-0.00265223	0.433136	0.0528546	0.446	Citrate	preterm
-0.0111571	-0.166649	0.144335	0.888159	0	Citrate	preg_ht
0.255436	-0.305898	0.816771	0.372455	0.768	Citrate	preg_dia
0.267965	-0.12451	0.660441	0.180838	0.777	Citrate	sga
0.012326	-0.130516	0.155168	0.865697	0	Citrate	lga
0.0500731	-0.112578	0.212724	0.546252	0	Acetate	preeclam
0.0385551	-0.295477	0.372587	0.821026	0.807	Acetate	preterm
-0.100795	-0.442479	0.240888	0.563141	0.611	Acetate	preg_ht
0.0914082	-0.0508703	0.233687	0.207959	0	Acetate	preg_dia
0.0168759	-0.097537	0.131289	0.772509	0	Acetate	sga
-0.0231746	-0.136559	0.09021	0.688718	0	Acetate	lga
0.117412	-0.127103	0.361927	0.346633	0	Acetoacetate	preeclam
-0.0781021	-0.202326	0.0461216	0.217848	0	Acetoacetate	preterm
-0.158883	-0.294048	-0.023718	0.021229	0	Acetoacetate	preg_ht
-0.0178111	-0.372029	0.336406	0.921493	0.709	Acetoacetate	preg_dia
0.0720794	-0.907042	1.0512	0.885275	0.305	Acetoacetate	sga
-0.0177811	-0.219157	0.183595	0.862604	0.61	Acetoacetate	lga
0.0438649	-0.174995	0.262725	0.694449	0	3-hydroxybutyrate	preeclam
-0.0222275	-0.159151	0.114696	0.750356	0	3-hydroxybutyrate	preterm
0.061884	-0.625048	0.748816	0.859848	0.568	3-hydroxybutyrate	preg_ht
0.00413751	-0.518005	0.52628	0.987609	0.759	3-hydroxybutyrate	preg_dia
0.172298	-1.06545	1.41005	0.784982	0.458	3-hydroxybutyrate	sga
-0.0125335	-0.124245	0.0991785	0.825951	0	3-hydroxybutyrate	lga
0.0951318	-0.0895265	0.27979	0.312625	0	Creatinine	preeclam
-0.229473	-0.555832	0.0968857	0.168169	0.778	Creatinine	preterm
0.323268	0.164985	0.481551	6.25656e-05	0	Creatinine	preg_ht
-0.125824	-0.275148	0.0234998	0.0986335	0	Creatinine	preg_dia
0.168823	0.0247558	0.31289	0.0216328	0	Creatinine	sga
0.0339723	-0.109733	0.177677	0.64312	0	Creatinine	lga
-0.20459	-0.394113	-0.0150662	0.0343642	0	Albumin	preeclam
-0.493639	-1.4584	0.471125	0.315933	0.969	Albumin	preterm
-0.08411	-0.238323	0.0701027	0.285072	0	Albumin	preg_ht
-0.374435	-0.525259	-0.22361	1.14012e-06	0	Albumin	preg_dia
-0.25113	-0.389522	-0.112738	0.000375678	0	Albumin	sga
-0.0618149	-0.305417	0.181787	0.618943	0.626	Albumin	lga
-0.166188	-0.366313	0.0339363	0.103609	0	Glycoprotein acetyls	preeclam
-0.426501	-0.63156	-0.221442	4.57152e-05	0.403	Glycoprotein acetyls	preterm
0.360366	-0.276181	0.996913	0.267177	0.659	Glycoprotein acetyls	preg_ht
-0.264852	-0.496279	-0.0334241	0.0248946	0.349	Glycoprotein acetyls	preg_dia
0.116342	-0.232723	0.465406	0.513596	0.305	Glycoprotein acetyls	sga
0.0114762	-0.154703	0.177656	0.892332	0	Glycoprotein acetyls	lga
-0.190911	-0.591207	0.209385	0.349914	0.814	Total lipids in chylomicrons and extremely large VLDL	preeclam
0.130727	-0.068458	0.329912	0.198323	0	Total lipids in chylomicrons and extremely large VLDL	preterm
0.0328408	-0.238092	0.303773	0.812211	0.348	Total lipids in chylomicrons and extremely large VLDL	preg_ht
-0.085908	-0.220841	0.0490254	0.212086	0	Total lipids in chylomicrons and extremely large VLDL	preg_dia
0.0558133	-0.0994622	0.211089	0.481119	0.075	Total lipids in chylomicrons and extremely large VLDL	sga
-0.0568875	-0.213144	0.0993687	0.475502	0.02	Total lipids in chylomicrons and extremely large VLDL	lga
-0.150853	-0.534599	0.232894	0.44102	0.773	Total lipids in very large VLDL	preeclam
0.0494625	-0.15832	0.257245	0.640809	0	Total lipids in very large VLDL	preterm
0.0543211	-0.252835	0.361477	0.728874	0.445	Total lipids in very large VLDL	preg_ht
-0.0831011	-0.22142	0.055218	0.238983	0	Total lipids in very large VLDL	preg_dia
0.106591	-0.153495	0.366677	0.421828	0.308	Total lipids in very large VLDL	sga
-0.0587969	-0.255144	0.13755	0.557259	0.315	Total lipids in very large VLDL	lga
-0.164674	-0.616345	0.286997	0.474868	0.788	Total lipids in large VLDL	preeclam
-0.0016338	-0.209769	0.206501	0.987725	0.041	Total lipids in large VLDL	preterm
0.0374109	-0.28558	0.360402	0.820412	0.4	Total lipids in large VLDL	preg_ht
-0.0698169	-0.208872	0.069238	0.325085	0	Total lipids in large VLDL	preg_dia
0.172621	0.0486097	0.296631	0.00636752	0	Total lipids in large VLDL	sga
-0.0534272	-0.26547	0.158616	0.621419	0.413	Total lipids in large VLDL	lga
-0.106029	-0.479482	0.267423	0.577892	0.672	Total lipids in medium VLDL	preeclam
-0.0415774	-0.286255	0.2031	0.739095	0.397	Total lipids in medium VLDL	preterm
0.0211654	-0.348096	0.390427	0.910553	0.497	Total lipids in medium VLDL	preg_ht
-0.158715	-0.304005	-0.0134244	0.0322692	0	Total lipids in medium VLDL	preg_dia
0.16821	-0.127873	0.464294	0.265499	0.309	Total lipids in medium VLDL	sga
-0.106709	-0.407279	0.193861	0.486536	0.687	Total lipids in medium VLDL	lga
-0.00605237	-0.200323	0.188218	0.95131	0	Total lipids in small VLDL	preeclam
-0.121619	-0.327828	0.08459	0.247698	0.357	Total lipids in small VLDL	preterm
0.0911709	-0.27138	0.453722	0.622102	0.505	Total lipids in small VLDL	preg_ht
-0.177103	-0.329624	-0.0245813	0.0228553	0	Total lipids in small VLDL	preg_dia
0.279479	0.153636	0.405321	1.34404e-05	0	Total lipids in small VLDL	sga
-0.0841593	-0.421305	0.252987	0.624664	0.766	Total lipids in small VLDL	lga
0.00643779	-0.178456	0.191332	0.945592	0	Total lipids in very small VLDL	preeclam
0.0661132	-0.471394	0.603621	0.809497	0.892	Total lipids in very small VLDL	preterm
0.0325245	-0.127529	0.192578	0.690421	0	Total lipids in very small VLDL	preg_ht
-0.0749046	-0.23071	0.0809003	0.346054	0	Total lipids in very small VLDL	preg_dia
0.320212	0.186655	0.45377	2.61268e-06	0	Total lipids in very small VLDL	sga
-0.126917	-0.281636	0.0278033	0.107888	0	Total lipids in very small VLDL	lga
-0.0441476	-0.237417	0.149122	0.654365	0	Total lipids in IDL	preeclam
0.0821659	-0.466711	0.631043	0.769214	0.896	Total lipids in IDL	preterm
-0.00285966	-0.1488	0.14308	0.969365	0	Total lipids in IDL	preg_ht
-0.0417067	-0.196001	0.112588	0.596257	0	Total lipids in IDL	preg_dia
0.0507847	-0.0866932	0.188263	0.469056	0	Total lipids in IDL	sga
-0.0829786	-0.233539	0.0675821	0.280055	0	Total lipids in IDL	lga
-0.0639906	-0.263037	0.135056	0.52863	0	Total lipids in large LDL	preeclam
0.00716485	-0.419779	0.434108	0.973761	0.829	Total lipids in large LDL	preterm
-0.0026499	-0.227689	0.222389	0.981587	0.38	Total lipids in large LDL	preg_ht
-0.0498049	-0.200212	0.100603	0.516332	0	Total lipids in large LDL	preg_dia
0.0210708	-0.112281	0.154423	0.756795	0	Total lipids in large LDL	sga
-0.0792608	-0.227178	0.0686564	0.293609	0	Total lipids in large LDL	lga
-0.0612642	-0.290709	0.168181	0.600744	0.125	Total lipids in medium LDL	preeclam
-0.0108704	-0.447017	0.425276	0.961039	0.821	Total lipids in medium LDL	preterm
-0.0138211	-0.303876	0.276234	0.925592	0.584	Total lipids in medium LDL	preg_ht
-0.0457321	-0.198733	0.107269	0.557987	0	Total lipids in medium LDL	preg_dia
0.0072497	-0.125196	0.139695	0.914565	0	Total lipids in medium LDL	sga
-0.0431053	-0.193023	0.106812	0.573066	0	Total lipids in medium LDL	lga
0.0679695	-0.137466	0.273405	0.516685	0	Total lipids in small LDL	preeclam
0.0782671	-0.473972	0.630506	0.781182	0.877	Total lipids in small LDL	preterm
-0.0447303	-0.25013	0.160669	0.669506	0.303	Total lipids in small LDL	preg_ht
-0.0305083	-0.181255	0.120238	0.691618	0	Total lipids in small LDL	preg_dia
-0.0282075	-0.16762	0.111205	0.69169	0	Total lipids in small LDL	sga
-0.0432403	-0.184084	0.0976036	0.547357	0	Total lipids in small LDL	lga
-0.0608854	-0.273908	0.152137	0.57535	0	Total lipids in very large HDL	preeclam
0.518991	-0.116593	1.15457	0.109505	0.909	Total lipids in very large HDL	preterm
-0.0163443	-0.159098	0.126409	0.822445	0	Total lipids in very large HDL	preg_ht
0.0228874	-0.440545	0.48632	0.922888	0.787	Total lipids in very large HDL	preg_dia
0.0151347	-0.469323	0.499593	0.951176	0.572	Total lipids in very large HDL	sga
0.0858493	-0.0514364	0.223135	0.220338	0	Total lipids in very large HDL	lga
-0.0876714	-0.291264	0.115921	0.398667	0	Total lipids in large HDL	preeclam
0.268162	0.117646	0.418679	0.000479594	0	Total lipids in large HDL	preterm
-0.0448545	-0.227877	0.138168	0.630985	0.191	Total lipids in large HDL	preg_ht
-0.0877542	-0.368786	0.193277	0.540529	0.454	Total lipids in large HDL	preg_dia
-0.147224	-0.440467	0.146019	0.325111	0.244	Total lipids in large HDL	sga
0.0291283	-0.124919	0.183176	0.710933	0.217	Total lipids in large HDL	lga
-0.0629007	-0.266667	0.140866	0.545165	0	Total lipids in medium HDL	preeclam
-0.232474	-0.847866	0.382918	0.459053	0.946	Total lipids in medium HDL	preterm
-0.22767	-0.692797	0.237458	0.337377	0.642	Total lipids in medium HDL	preg_ht
-0.056093	-0.210135	0.0979494	0.475412	0	Total lipids in medium HDL	preg_dia
-0.252556	-0.669983	0.164871	0.235687	0.681	Total lipids in medium HDL	sga
-0.0173871	-0.236817	0.202043	0.876583	0.577	Total lipids in medium HDL	lga
0.0562207	-0.184691	0.297133	0.647392	0.395	Total lipids in small HDL	preeclam
-0.431107	-1.28573	0.423518	0.322818	0.965	Total lipids in small HDL	preterm
-0.0301605	-0.188209	0.127887	0.708387	0	Total lipids in small HDL	preg_ht
-0.165432	-0.319576	-0.0112886	0.0354221	0	Total lipids in small HDL	preg_dia
-0.193377	-0.326229	-0.0605256	0.00433226	0	Total lipids in small HDL	sga
-0.0196001	-0.293851	0.254651	0.888601	0.717	Total lipids in small HDL	lga
-0.104675	-0.601289	0.391939	0.679521	0.804	VLDL particle size	preeclam
-0.0892662	-0.767139	0.588606	0.79633	0.929	VLDL particle size	preterm
-0.0226495	-0.166826	0.121527	0.758157	0	VLDL particle size	preg_ht
-0.132962	-0.259578	-0.00634668	0.0395702	0	VLDL particle size	preg_dia
0.0685644	-0.360519	0.497648	0.754138	0.661	VLDL particle size	sga
-0.115858	-0.39324	0.161524	0.412987	0.688	VLDL particle size	lga
-0.0845415	-0.320265	0.151182	0.482096	0.288	LDL particle size	preeclam
-0.144504	-0.370243	0.081234	0.209605	0.502	LDL particle size	preterm
0.0254378	-0.384226	0.435101	0.903134	0.339	LDL particle size	preg_ht
-0.27035	-0.414634	-0.126066	0.000240234	0	LDL particle size	preg_dia
0.251686	-0.129811	0.633183	0.195993	0.3	LDL particle size	sga
-0.235269	-0.528204	0.0576656	0.115456	0.682	LDL particle size	lga
-0.0899035	-0.299214	0.119408	0.399874	0	HDL particle size	preeclam
0.502233	-0.103698	1.10816	0.104261	0.891	HDL particle size	preterm
-0.0270956	-0.174103	0.119912	0.717913	0	HDL particle size	preg_ht
0.0623696	-0.329484	0.454224	0.755072	0.718	HDL particle size	preg_dia
-0.0353938	-0.652932	0.582145	0.910559	0.695	HDL particle size	sga
0.117055	-0.0182611	0.25237	0.0899875	0	HDL particle size	lga

## Sheet: Infancy_with_BiB_age1y
estimate	lci	uci	pval	I2	out	exp
-0.236185	-0.71689	0.24452	0.335552	0.55	Acetate	preeclam
0.041207	-0.31935	0.401764	0.822758	0.784	Acetate	preterm
-0.431737	-0.585308	-0.278166	3.5868e-08	0	Acetate	preg_ht
0.0567428	-0.142817	0.256303	0.577325	0	Acetate	preg_dia
0.00860755	-0.187608	0.204823	0.931483	0	Acetate	sga
-0.0508232	-0.214762	0.113116	0.543444	0	Acetate	lga
-0.0261018	-0.246764	0.194561	0.816662	0	Acetoacetate	preeclam
-0.0237204	-0.337454	0.290013	0.882196	0.614	Acetoacetate	preterm
-0.0791958	-0.20482	0.046428	0.216607	0	Acetoacetate	preg_ht
-0.00835446	-0.342785	0.326076	0.960949	0.664	Acetoacetate	preg_dia
0.0900081	-0.45403	0.634047	0.745738	0.101	Acetoacetate	sga
-0.139546	-0.266051	-0.0130401	0.0306185	0	Acetoacetate	lga
-0.279562	-0.548761	-0.0103617	0.0418102	0	Alanine	preeclam
0.127247	-0.0572272	0.311721	0.176392	0	Alanine	preterm
-0.138476	-0.344583	0.0676313	0.187896	0	Alanine	preg_ht
-0.156115	-1.03289	0.72066	0.727102	0.94	Alanine	preg_dia
0.043123	-0.128843	0.215089	0.623081	0	Alanine	sga
-0.0422069	-0.204982	0.120568	0.611306	0	Alanine	lga
-0.218179	-0.44006	0.00370334	0.0539484	0	Albumin	preeclam
0.00343757	-0.161813	0.168688	0.967478	0	Albumin	preterm
-0.0593385	-0.246693	0.128015	0.534759	0	Albumin	preg_ht
-0.106124	-0.60631	0.394061	0.677524	0.798	Albumin	preg_dia
0.0655047	-0.12566	0.256669	0.501835	0.064	Albumin	sga
0.0055376	-0.156036	0.167112	0.946444	0	Albumin	lga
0.163054	-0.0589307	0.385039	0.149967	0	Apolipoprotein A-I	preeclam
-0.0702166	-0.311916	0.171483	0.56909	0.523	Apolipoprotein A-I	preterm
-0.188512	-0.775507	0.398483	0.529063	0.851	Apolipoprotein A-I	preg_ht
-0.052088	-0.251774	0.147598	0.609172	0.074	Apolipoprotein A-I	preg_dia
-0.0259981	-0.197121	0.145125	0.765879	0	Apolipoprotein A-I	sga
0.0727352	-0.0860702	0.231541	0.36935	0	Apolipoprotein A-I	lga
0.0466753	-0.233682	0.327033	0.744194	0	Ratio of apolipoprotein B to apolipoprotein A-I	preeclam
-0.000372963	-0.366368	0.365622	0.998406	0.704	Ratio of apolipoprotein B to apolipoprotein A-I	preterm
0.0918605	-0.09618	0.279901	0.33833	0	Ratio of apolipoprotein B to apolipoprotein A-I	preg_ht
0.165793	-0.0731132	0.404698	0.173783	0	Ratio of apolipoprotein B to apolipoprotein A-I	preg_dia
0.0857589	-0.406841	0.578359	0.732939	0.512	Ratio of apolipoprotein B to apolipoprotein A-I	sga
0.0847623	-0.147153	0.316677	0.473779	0.388	Ratio of apolipoprotein B to apolipoprotein A-I	lga
0.173087	-0.130182	0.476356	0.263299	0	Apolipoprotein B	preeclam
-0.00543404	-0.200121	0.189253	0.956373	0	Apolipoprotein B	preterm
0.102379	-0.0851934	0.289952	0.284722	0	Apolipoprotein B	preg_ht
0.109804	-0.108912	0.328521	0.325126	0	Apolipoprotein B	preg_dia
0.113103	-0.272473	0.49868	0.565341	0.334	Apolipoprotein B	sga
0.100595	-0.0784059	0.279596	0.270696	0	Apolipoprotein B	lga
-0.0590579	-0.244382	0.126266	0.532241	0	3-hydroxybutyrate	preeclam
0.0252477	-0.179997	0.230492	0.809477	0.087	3-hydroxybutyrate	preterm
0.0870283	-0.460776	0.634833	0.755516	0.432	3-hydroxybutyrate	preg_ht
0.0190032	-0.46343	0.501436	0.938461	0.721	3-hydroxybutyrate	preg_dia
0.211223	-0.676842	1.09929	0.641094	0.276	3-hydroxybutyrate	sga
-0.0781593	-0.186599	0.0302799	0.157751	0	3-hydroxybutyrate	lga
0.134665	-0.129381	0.398711	0.317507	0	Total cholines	preeclam
-0.149663	-0.314274	0.0149474	0.0747509	0	Total cholines	preterm
-0.128062	-0.484862	0.228738	0.481765	0.776	Total cholines	preg_ht
-0.0484547	-0.228902	0.131992	0.598678	0	Total cholines	preg_dia
0.0836473	-0.0866199	0.253915	0.335611	0	Total cholines	sga
0.101201	-0.0523665	0.254768	0.19649	0	Total cholines	lga
-0.0880236	-0.436668	0.260621	0.620714	0.501	Citrate	preeclam
0.171406	0.000243544	0.342569	0.0496749	0	Citrate	preterm
-0.220488	-0.397337	-0.0436385	0.0145417	0.056	Citrate	preg_ht
0.252685	-0.331059	0.836429	0.396211	0.765	Citrate	preg_dia
0.245832	-0.216392	0.708055	0.297226	0.807	Citrate	sga
-0.124526	-0.514885	0.265833	0.531817	0.821	Citrate	lga
-0.0969631	-0.420825	0.226899	0.557334	0.533	Creatinine	preeclam
-0.113648	-0.271492	0.0441968	0.158194	0	Creatinine	preterm
-0.0145241	-0.419859	0.39081	0.94401	0.245	Creatinine	preg_ht
-0.0246806	-0.258058	0.208697	0.835796	0.358	Creatinine	preg_dia
0.031107	-0.482182	0.544396	0.90545	0.787	Creatinine	sga
0.0858424	-0.0702714	0.241956	0.281156	0	Creatinine	lga
0.00665799	-0.246315	0.259631	0.95886	0	Ratio of docosahexaenoic acid to total fatty acids	preeclam
-0.0934996	-0.273207	0.0862079	0.307849	0	Ratio of docosahexaenoic acid to total fatty acids	preterm
-0.081185	-0.57125	0.40888	0.745415	0.755	Ratio of docosahexaenoic acid to total fatty acids	preg_ht
-0.156428	-0.327687	0.0148314	0.0734175	0	Ratio of docosahexaenoic acid to total fatty acids	preg_dia
0.127502	-0.0326909	0.287694	0.118762	0	Ratio of docosahexaenoic acid to total fatty acids	sga
0.127841	-0.0438964	0.299578	0.144567	0	Ratio of docosahexaenoic acid to total fatty acids	lga
0.101883	-0.196919	0.400685	0.503946	0	Docosahexaenoic acid	preeclam
-0.0930393	-0.30369	0.117611	0.386672	0.323	Docosahexaenoic acid	preterm
-0.0879115	-0.488484	0.312661	0.667092	0.772	Docosahexaenoic acid	preg_ht
-0.0981831	-0.277284	0.080918	0.282621	0	Docosahexaenoic acid	preg_dia
0.152458	-0.0106741	0.315591	0.0669932	0.032	Docosahexaenoic acid	sga
0.122276	-0.0466859	0.291238	0.156072	0	Docosahexaenoic acid	lga
0.192345	-0.0848792	0.469569	0.173871	0	Esterified cholesterol	preeclam
-0.112547	-0.292162	0.0670683	0.219405	0	Esterified cholesterol	preterm
-0.104927	-0.607983	0.398129	0.682681	0.872	Esterified cholesterol	preg_ht
0.0642355	-0.180995	0.309466	0.607678	0.205	Esterified cholesterol	preg_dia
0.0373471	-0.255003	0.329698	0.802293	0.233	Esterified cholesterol	sga
0.064791	-0.104815	0.234396	0.454023	0	Esterified cholesterol	lga
0.175872	-0.108592	0.460337	0.225603	0	Free cholesterol	preeclam
-0.107961	-0.289978	0.0740564	0.245023	0	Free cholesterol	preterm
0.0574631	-0.174499	0.289425	0.627297	0.404	Free cholesterol	preg_ht
0.0834709	-0.119328	0.28627	0.419833	0	Free cholesterol	preg_dia
0.116475	-0.0728906	0.30584	0.227997	0	Free cholesterol	sga
0.0895311	-0.0776768	0.256739	0.293967	0	Free cholesterol	lga
0.270076	-0.361625	0.901778	0.402054	0.852	Glutamine	preeclam
-0.0184503	-0.336215	0.299314	0.909396	0.718	Glutamine	preterm
-0.265363	-1.32746	0.796735	0.624351	0.893	Glutamine	preg_ht
0.15742	-0.0525188	0.367359	0.141655	0	Glutamine	preg_dia
0.0415634	-0.128782	0.211908	0.632492	0	Glutamine	sga
0.238347	0.0027894	0.473904	0.0473481	0.411	Glutamine	lga
0.124589	-0.114351	0.36353	0.306794	0	Glucose	preeclam
0.140423	-0.0461975	0.327044	0.140272	0.117	Glucose	preterm
0.0282372	-0.165993	0.222468	0.775691	0	Glucose	preg_ht
0.355377	0.184098	0.526655	4.76994e-05	0	Glucose	preg_dia
-0.0507868	-0.208834	0.107261	0.528817	0	Glucose	sga
0.0404522	-0.197055	0.277959	0.738515	0.366	Glucose	lga
-0.170155	-0.470779	0.13047	0.267281	0	Glycine	preeclam
0.0541806	-0.0994931	0.207854	0.489551	0	Glycine	preterm
-0.201564	-0.388795	-0.0143326	0.0348583	0	Glycine	preg_ht
-0.153782	-0.546914	0.239351	0.443273	0.713	Glycine	preg_dia
0.00161529	-0.162914	0.166144	0.984648	0	Glycine	sga
0.0626482	-0.111624	0.23692	0.481073	0	Glycine	lga
-0.0809778	-0.405014	0.243058	0.624274	0	Glycoprotein acetyls	preeclam
-0.0563762	-0.478547	0.365795	0.793529	0.831	Glycoprotein acetyls	preterm
0.288079	-0.563564	1.13972	0.507342	0.788	Glycoprotein acetyls	preg_ht
-0.00954902	-0.193461	0.174363	0.918943	0	Glycoprotein acetyls	preg_dia
0.154709	-0.0192778	0.328696	0.0813687	0	Glycoprotein acetyls	sga
0.148551	-0.0632595	0.360361	0.169256	0.162	Glycoprotein acetyls	lga
-0.119749	-0.333016	0.0935191	0.27111	0	Diacylglycerol/Glycerol	preeclam
0.0317845	-0.127147	0.190716	0.69508	0	Diacylglycerol/Glycerol	preterm
0.159299	-0.446957	0.765555	0.606555	0.637	Diacylglycerol/Glycerol	preg_ht
0.0145225	-0.186823	0.215868	0.88758	0	Diacylglycerol/Glycerol	preg_dia
0.424798	-0.289759	1.13936	0.243945	0.689	Diacylglycerol/Glycerol	sga
0.0687743	-0.154019	0.291567	0.545163	0.49	Diacylglycerol/Glycerol	lga
0.093489	-0.150795	0.337773	0.453199	0	Total cholesterol in HDL	preeclam
-0.0576972	-0.381143	0.265749	0.726621	0.72	Total cholesterol in HDL	preterm
-0.166659	-0.623288	0.289969	0.474396	0.722	Total cholesterol in HDL	preg_ht
-0.0971656	-0.287713	0.093382	0.317581	0	Total cholesterol in HDL	preg_dia
-0.0746228	-0.276404	0.127158	0.468553	0.079	Total cholesterol in HDL	sga
0.0343612	-0.176087	0.244809	0.748956	0.374	Total cholesterol in HDL	lga
0.0381659	-0.20229	0.278622	0.755731	0	HDL particle size	preeclam
-0.00104192	-0.256302	0.254218	0.993617	0.433	HDL particle size	preterm
-0.0634278	-0.244252	0.117396	0.491769	0	HDL particle size	preg_ht
-0.121189	-0.301501	0.0591227	0.187735	0	HDL particle size	preg_dia
-0.00161788	-0.511849	0.508613	0.995041	0.577	HDL particle size	sga
0.0943564	-0.074947	0.26366	0.274688	0	HDL particle size	lga
-0.128228	-0.583121	0.326665	0.580614	0.589	Triglycerides in HDL	preeclam
0.0703547	-0.0971086	0.237818	0.410269	0	Triglycerides in HDL	preterm
0.138828	-0.327122	0.604777	0.559245	0.685	Triglycerides in HDL	preg_ht
-0.0284497	-0.403393	0.346494	0.881777	0.597	Triglycerides in HDL	preg_dia
0.0816424	-0.11501	0.278295	0.415816	0	Triglycerides in HDL	sga
0.145531	-0.0348013	0.325863	0.113713	0	Triglycerides in HDL	lga
0.0997409	-0.142358	0.34184	0.419394	0	Total cholesterol in HDL2	preeclam
-0.0590576	-0.379533	0.261417	0.717961	0.712	Total cholesterol in HDL2	preterm
-0.191676	-0.695482	0.312129	0.45586	0.764	Total cholesterol in HDL2	preg_ht
-0.0943274	-0.287465	0.0988104	0.338448	0	Total cholesterol in HDL2	preg_dia
-0.0741878	-0.278017	0.129642	0.475619	0.094	Total cholesterol in HDL2	sga
0.0366076	-0.15401	0.227226	0.706615	0.222	Total cholesterol in HDL2	lga
0.0273516	-0.242449	0.297152	0.842501	0	Total cholesterol in HDL3	preeclam
-0.0516856	-0.329027	0.225655	0.714916	0.606	Total cholesterol in HDL3	preterm
0.00424008	-0.14966	0.15814	0.956936	0	Total cholesterol in HDL3	preg_ht
-0.096216	-0.284619	0.0921875	0.316857	0	Total cholesterol in HDL3	preg_dia
-0.0562456	-0.237068	0.124577	0.542091	0	Total cholesterol in HDL3	sga
-0.00243437	-0.337585	0.332716	0.988642	0.767	Total cholesterol in HDL3	lga
-0.145101	-0.430097	0.139894	0.318334	0	Histidine	preeclam
-0.0840575	-0.249624	0.0815092	0.319705	0	Histidine	preterm
0.0137703	-0.475182	0.502722	0.955981	0.535	Histidine	preg_ht
0.0295783	-0.84434	0.903497	0.94711	0.918	Histidine	preg_dia
0.042346	-0.123409	0.208101	0.616568	0	Histidine	sga
0.0702661	-0.164368	0.3049	0.557235	0.405	Histidine	lga
0.115354	-0.193359	0.424066	0.463949	0.564	Total cholesterol to total lipids ratio in IDL	preeclam
-0.0733819	-0.236637	0.0898729	0.378323	0	Total cholesterol to total lipids ratio in IDL	preterm
-0.0344077	-0.680591	0.611775	0.916881	0.897	Total cholesterol to total lipids ratio in IDL	preg_ht
0.0172054	-0.338967	0.373378	0.92457	0.58	Total cholesterol to total lipids ratio in IDL	preg_dia
-0.232361	-0.879434	0.414713	0.48155	0.784	Total cholesterol to total lipids ratio in IDL	sga
0.120531	-0.0310797	0.272141	0.119191	0	Total cholesterol to total lipids ratio in IDL	lga
0.147259	-0.145445	0.439963	0.324107	0	Total cholesterol in IDL	preeclam
-0.0869187	-0.273512	0.099675	0.36125	0	Total cholesterol in IDL	preterm
0.0127814	-0.296219	0.321781	0.935385	0.616	Total cholesterol in IDL	preg_ht
0.0833459	-0.194117	0.360809	0.556033	0.291	Total cholesterol in IDL	preg_dia
0.0553034	-0.244221	0.354828	0.71744	0.227	Total cholesterol in IDL	sga
0.104527	-0.0890888	0.298143	0.29	0.207	Total cholesterol in IDL	lga
0.0525659	-0.415651	0.520783	0.825838	0.791	Cholesteryl esters to total lipids ratio in IDL	preeclam
0.0600918	-0.101445	0.221628	0.465935	0	Cholesteryl esters to total lipids ratio in IDL	preterm
0.035935	-0.42857	0.50044	0.879481	0.746	Cholesteryl esters to total lipids ratio in IDL	preg_ht
-0.0169397	-0.492267	0.458388	0.944314	0.697	Cholesteryl esters to total lipids ratio in IDL	preg_dia
-0.241665	-0.982005	0.498675	0.522316	0.817	Cholesteryl esters to total lipids ratio in IDL	sga
0.139245	-0.0137781	0.292269	0.0745065	0	Cholesteryl esters to total lipids ratio in IDL	lga
0.148866	-0.142351	0.440082	0.316389	0	Cholesteryl esters in IDL	preeclam
-0.0603251	-0.246559	0.125909	0.525511	0	Cholesteryl esters in IDL	preterm
0.0251731	-0.270048	0.320394	0.867273	0.582	Cholesteryl esters in IDL	preg_ht
0.077784	-0.238018	0.393586	0.629272	0.411	Cholesteryl esters in IDL	preg_dia
0.0411189	-0.308866	0.391103	0.817881	0.337	Cholesteryl esters in IDL	sga
0.111112	-0.0762903	0.298513	0.245206	0.167	Cholesteryl esters in IDL	lga
0.163113	-0.101216	0.427443	0.226485	0.104	Free cholesterol to total lipids ratio in IDL	preeclam
-0.273443	-0.455747	-0.0911399	0.00328404	0	Free cholesterol to total lipids ratio in IDL	preterm
-0.153683	-0.745058	0.437692	0.610511	0.784	Free cholesterol to total lipids ratio in IDL	preg_ht
-0.00628005	-0.171325	0.158765	0.940551	0	Free cholesterol to total lipids ratio in IDL	preg_dia
-0.0877896	-0.252477	0.0768979	0.296118	0	Free cholesterol to total lipids ratio in IDL	sga
-4.10736e-05	-0.170292	0.17021	0.999623	0	Free cholesterol to total lipids ratio in IDL	lga
0.133209	-0.170989	0.437407	0.390743	0	Free cholesterol in IDL	preeclam
-0.149124	-0.335259	0.0370108	0.116358	0	Free cholesterol in IDL	preterm
-0.0136372	-0.338117	0.310843	0.93435	0.614	Free cholesterol in IDL	preg_ht
0.0787188	-0.127896	0.285334	0.455225	0	Free cholesterol in IDL	preg_dia
0.0641218	-0.133133	0.261377	0.524041	0	Free cholesterol in IDL	sga
0.082014	-0.111617	0.275645	0.406448	0.181	Free cholesterol in IDL	lga
0.136861	-0.166381	0.440103	0.376382	0	Total lipids in IDL	preeclam
-0.0960763	-0.282463	0.0903105	0.312353	0	Total lipids in IDL	preterm
0.0796593	-0.0874418	0.24676	0.350128	0	Total lipids in IDL	preg_ht
0.109244	-0.106582	0.32507	0.321165	0	Total lipids in IDL	preg_dia
0.104586	-0.0979317	0.307103	0.311452	0	Total lipids in IDL	sga
0.109953	-0.0936262	0.313531	0.289794	0.284	Total lipids in IDL	lga
0.0118229	-0.314812	0.338458	0.943443	0.376	Phospholipids to total lipids ratio in IDL	preeclam
-0.101681	-0.26324	0.0598777	0.21737	0	Phospholipids to total lipids ratio in IDL	preterm
-0.202246	-0.500632	0.0961402	0.184025	0.311	Phospholipids to total lipids ratio in IDL	preg_ht
-0.130366	-0.308309	0.0475782	0.151027	0	Phospholipids to total lipids ratio in IDL	preg_dia
-0.0650059	-0.237945	0.107933	0.461286	0	Phospholipids to total lipids ratio in IDL	sga
-0.180644	-0.329941	-0.0313469	0.0177167	0	Phospholipids to total lipids ratio in IDL	lga
0.137542	-0.163045	0.438129	0.369806	0	Phospholipids in IDL	preeclam
-0.119314	-0.307167	0.0685387	0.213181	0	Phospholipids in IDL	preterm
0.0201334	-0.237918	0.278185	0.878462	0.461	Phospholipids in IDL	preg_ht
0.0931052	-0.121298	0.307508	0.394702	0	Phospholipids in IDL	preg_dia
0.0911878	-0.110157	0.292532	0.374725	0	Phospholipids in IDL	sga
0.0969921	-0.098951	0.292935	0.331954	0.202	Phospholipids in IDL	lga
0.0173944	-0.29631	0.331099	0.913459	0	Triglycerides in IDL	preeclam
-0.0519116	-0.307638	0.203814	0.690728	0.532	Triglycerides in IDL	preterm
0.208085	-0.446308	0.862477	0.533132	0.681	Triglycerides in IDL	preg_ht
0.0889764	-0.12289	0.300843	0.410443	0	Triglycerides in IDL	preg_dia
0.178944	-0.082011	0.439898	0.178948	0.137	Triglycerides in IDL	sga
0.115339	-0.063598	0.294277	0.206462	0.029	Triglycerides in IDL	lga
-0.0950508	-0.372874	0.182772	0.502502	0	Isoleucine	preeclam
0.019339	-0.14884	0.187518	0.821685	0	Isoleucine	preterm
-0.0945953	-0.298107	0.108917	0.362285	0	Isoleucine	preg_ht
-0.0239375	-0.477298	0.429423	0.917577	0.657	Isoleucine	preg_dia
0.0363315	-0.270087	0.34275	0.816236	0.201	Isoleucine	sga
-0.0360468	-0.209441	0.137347	0.683673	0	Isoleucine	lga
0.0170453	-0.275238	0.309329	0.908999	0	Total cholesterol to total lipids ratio in large HDL	preeclam
0.13929	-0.0480901	0.326671	0.14513	0	Total cholesterol to total lipids ratio in large HDL	preterm
-0.0918601	-0.292894	0.109174	0.370476	0	Total cholesterol to total lipids ratio in large HDL	preg_ht
-0.0199252	-0.379949	0.340098	0.913621	0.423	Total cholesterol to total lipids ratio in large HDL	preg_dia
-0.0300412	-0.394031	0.333948	0.871493	0.297	Total cholesterol to total lipids ratio in large HDL	sga
0.0159826	-0.164927	0.196892	0.862529	0	Total cholesterol to total lipids ratio in large HDL	lga
-0.000730098	-0.245376	0.243915	0.995333	0	Total cholesterol in large HDL	preeclam
-0.0192058	-0.374015	0.335603	0.915509	0.732	Total cholesterol in large HDL	preterm
-0.0907666	-0.253777	0.0722436	0.275124	0	Total cholesterol in large HDL	preg_ht
-0.139517	-0.329366	0.0503318	0.149769	0	Total cholesterol in large HDL	preg_dia
-0.110949	-0.427534	0.205637	0.492159	0.26	Total cholesterol in large HDL	sga
0.0797977	-0.0879882	0.247584	0.351262	0	Total cholesterol in large HDL	lga
-0.0115671	-0.354397	0.331263	0.947275	0	Cholesteryl esters to total lipids ratio in large HDL	preeclam
0.237376	0.0494559	0.425296	0.0132946	0	Cholesteryl esters to total lipids ratio in large HDL	preterm
-0.0373694	-0.391824	0.317085	0.836295	0.444	Cholesteryl esters to total lipids ratio in large HDL	preg_ht
-0.00458184	-0.256233	0.247069	0.971533	0.091	Cholesteryl esters to total lipids ratio in large HDL	preg_dia
-0.0107886	-0.213867	0.19229	0.917071	0	Cholesteryl esters to total lipids ratio in large HDL	sga
0.0133779	-0.155243	0.181999	0.876429	0	Cholesteryl esters to total lipids ratio in large HDL	lga
6.82631e-05	-0.242353	0.242489	0.99956	0	Cholesteryl esters in large HDL	preeclam
-0.0144187	-0.374902	0.346065	0.937514	0.743	Cholesteryl esters in large HDL	preterm
-0.0876018	-0.252517	0.0773136	0.297821	0	Cholesteryl esters in large HDL	preg_ht
-0.138233	-0.328968	0.0525011	0.155471	0	Cholesteryl esters in large HDL	preg_dia
-0.111304	-0.433443	0.210835	0.49828	0.261	Cholesteryl esters in large HDL	sga
0.0831831	-0.0841411	0.250507	0.329872	0	Cholesteryl esters in large HDL	lga
0.0534502	-0.204625	0.311526	0.684794	0	Free cholesterol to total lipids ratio in large HDL	preeclam
-0.0656232	-0.268866	0.13762	0.526843	0.147	Free cholesterol to total lipids ratio in large HDL	preterm
-0.0471213	-0.358817	0.264575	0.767	0.295	Free cholesterol to total lipids ratio in large HDL	preg_ht
-0.106639	-0.321189	0.10791	0.329969	0.05	Free cholesterol to total lipids ratio in large HDL	preg_dia
-0.0247537	-0.42987	0.380363	0.904674	0.517	Free cholesterol to total lipids ratio in large HDL	sga
0.0170653	-0.161227	0.195358	0.851192	0	Free cholesterol to total lipids ratio in large HDL	lga
-0.00207782	-0.254095	0.249939	0.987107	0	Free cholesterol in large HDL	preeclam
-0.0348449	-0.368037	0.298347	0.837595	0.688	Free cholesterol in large HDL	preterm
-0.104855	-0.277953	0.0682431	0.235126	0.067	Free cholesterol in large HDL	preg_ht
-0.142382	-0.329406	0.0446432	0.135669	0	Free cholesterol in large HDL	preg_dia
-0.10946	-0.404438	0.185518	0.467041	0.251	Free cholesterol in large HDL	sga
0.0682904	-0.101015	0.237596	0.4292	0	Free cholesterol in large HDL	lga
0.00434652	-0.239579	0.248272	0.97214	0	Total lipids in large HDL	preeclam
-0.0416562	-0.398223	0.314911	0.818889	0.747	Total lipids in large HDL	preterm
-0.0836125	-0.242132	0.074907	0.30123	0	Total lipids in large HDL	preg_ht
-0.131651	-0.321835	0.0585333	0.174863	0	Total lipids in large HDL	preg_dia
-0.139073	-0.370354	0.0922075	0.238573	0.095	Total lipids in large HDL	sga
0.0800989	-0.0848181	0.245016	0.341128	0	Total lipids in large HDL	lga
0.158913	-0.157425	0.475251	0.324826	0	Phospholipids to total lipids ratio in large HDL	preeclam
-0.176406	-0.370516	0.0177042	0.0748796	0	Phospholipids to total lipids ratio in large HDL	preterm
-0.0051919	-0.494378	0.483995	0.983404	0.753	Phospholipids to total lipids ratio in large HDL	preg_ht
0.00380896	-0.20675	0.214368	0.971717	0	Phospholipids to total lipids ratio in large HDL	preg_dia
-0.0138252	-0.256632	0.228981	0.911142	0.095	Phospholipids to total lipids ratio in large HDL	sga
-0.120314	-0.280122	0.0394937	0.140053	0	Phospholipids to total lipids ratio in large HDL	lga
0.0217723	-0.227419	0.270964	0.864031	0	Phospholipids in large HDL	preeclam
-0.0670188	-0.417335	0.283297	0.70769	0.755	Phospholipids in large HDL	preterm
-0.0847154	-0.279773	0.110342	0.39464	0.193	Phospholipids in large HDL	preg_ht
-0.120698	-0.313039	0.071643	0.218728	0	Phospholipids in large HDL	preg_dia
-0.147453	-0.323441	0.0285343	0.100553	0	Phospholipids in large HDL	sga
0.0683176	-0.0947336	0.231369	0.411524	0	Phospholipids in large HDL	lga
-0.171153	-0.50807	0.165764	0.319417	0.36	Triglycerides in large HDL	preeclam
-0.0428	-0.275817	0.190217	0.718846	0.423	Triglycerides in large HDL	preterm
0.000787675	-0.270495	0.27207	0.995459	0.46	Triglycerides in large HDL	preg_ht
-0.15275	-0.560805	0.255306	0.463141	0.718	Triglycerides in large HDL	preg_dia
-0.0878178	-0.278886	0.103251	0.367681	0	Triglycerides in large HDL	sga
0.165248	-0.00117508	0.331671	0.0516397	0	Triglycerides in large HDL	lga
0.106904	-0.104899	0.318708	0.322536	0	Total cholesterol to total lipids ratio in large LDL	preeclam
-0.167437	-0.345124	0.0102508	0.0647626	0	Total cholesterol to total lipids ratio in large LDL	preterm
-0.0405234	-0.544823	0.463776	0.874855	0.849	Total cholesterol to total lipids ratio in large LDL	preg_ht
0.0638082	-0.110006	0.237622	0.471823	0	Total cholesterol to total lipids ratio in large LDL	preg_dia
-0.224028	-0.94298	0.494923	0.541376	0.662	Total cholesterol to total lipids ratio in large LDL	sga
0.0618005	-0.094223	0.217824	0.43755	0	Total cholesterol to total lipids ratio in large LDL	lga
0.163841	-0.122339	0.450021	0.26182	0	Total cholesterol in large LDL	preeclam
-0.119813	-0.308974	0.0693491	0.214452	0	Total cholesterol in large LDL	preterm
-0.0164518	-0.409927	0.377024	0.934687	0.742	Total cholesterol in large LDL	preg_ht
0.101843	-0.109732	0.313418	0.345454	0	Total cholesterol in large LDL	preg_dia
0.0333219	-0.351532	0.418176	0.865246	0.367	Total cholesterol in large LDL	sga
0.0868177	-0.0877892	0.261425	0.329794	0	Total cholesterol in large LDL	lga
0.119058	-0.0881534	0.32627	0.260105	0	Cholesteryl esters to total lipids ratio in large LDL	preeclam
-0.138622	-0.315553	0.0383091	0.124638	0	Cholesteryl esters to total lipids ratio in large LDL	preterm
-0.000140428	-0.412889	0.412608	0.999468	0.795	Cholesteryl esters to total lipids ratio in large LDL	preg_ht
0.0827352	-0.0945868	0.260057	0.360463	0	Cholesteryl esters to total lipids ratio in large LDL	preg_dia
-0.193822	-0.972594	0.58495	0.625692	0.633	Cholesteryl esters to total lipids ratio in large LDL	sga
0.0798961	-0.0772188	0.237011	0.318919	0	Cholesteryl esters to total lipids ratio in large LDL	lga
0.167126	-0.118135	0.452387	0.25085	0	Cholesteryl esters in large LDL	preeclam
-0.114475	-0.304396	0.0754467	0.237458	0	Cholesteryl esters in large LDL	preterm
-0.0140611	-0.406734	0.378612	0.944047	0.73	Cholesteryl esters in large LDL	preg_ht
0.103692	-0.109412	0.316797	0.340245	0	Cholesteryl esters in large LDL	preg_dia
0.0250923	-0.395548	0.445733	0.906926	0.42	Cholesteryl esters in large LDL	sga
0.0849064	-0.090276	0.260089	0.342141	0	Cholesteryl esters in large LDL	lga
-0.0363145	-0.410348	0.337719	0.849081	0.478	Free cholesterol to total lipids ratio in large LDL	preeclam
-0.0425435	-0.227178	0.142091	0.651546	0	Free cholesterol to total lipids ratio in large LDL	preterm
-0.0957539	-0.298582	0.107074	0.354816	0	Free cholesterol to total lipids ratio in large LDL	preg_ht
-0.107019	-0.286077	0.0720387	0.241426	0	Free cholesterol to total lipids ratio in large LDL	preg_dia
-0.139083	-0.428038	0.149871	0.345479	0.071	Free cholesterol to total lipids ratio in large LDL	sga
-0.105741	-0.287798	0.0763164	0.254967	0	Free cholesterol to total lipids ratio in large LDL	lga
0.152048	-0.138642	0.442738	0.305279	0	Free cholesterol in large LDL	preeclam
-0.133931	-0.320755	0.0528926	0.160001	0	Free cholesterol in large LDL	preterm
-0.022755	-0.412823	0.367313	0.908971	0.768	Free cholesterol in large LDL	preg_ht
0.0945957	-0.110821	0.300012	0.366751	0	Free cholesterol in large LDL	preg_dia
0.0626503	-0.186711	0.312012	0.622417	0.116	Free cholesterol in large LDL	sga
0.091868	-0.0901677	0.273904	0.322597	0.095	Free cholesterol in large LDL	lga
0.162931	-0.127554	0.453417	0.271624	0	Total lipids in large LDL	preeclam
-0.11703	-0.304963	0.070904	0.222274	0	Total lipids in large LDL	preterm
0.0208755	-0.300649	0.3424	0.89874	0.62	Total lipids in large LDL	preg_ht
0.107138	-0.102967	0.317243	0.317582	0	Total lipids in large LDL	preg_dia
0.0847938	-0.195053	0.364641	0.552598	0.161	Total lipids in large LDL	sga
0.0983415	-0.0777818	0.274465	0.273788	0.039	Total lipids in large LDL	lga
-0.0580433	-0.290553	0.174466	0.624642	0	Phospholipids to total lipids ratio in large LDL	preeclam
0.173774	-0.00666595	0.354214	0.0590854	0	Phospholipids to total lipids ratio in large LDL	preterm
-0.117108	-0.285256	0.0510396	0.172242	0	Phospholipids to total lipids ratio in large LDL	preg_ht
-0.106709	-0.279263	0.0658456	0.225492	0	Phospholipids to total lipids ratio in large LDL	preg_dia
-0.0138094	-0.215569	0.187951	0.893285	0	Phospholipids to total lipids ratio in large LDL	sga
-0.12684	-0.275421	0.021741	0.094293	0	Phospholipids to total lipids ratio in large LDL	lga
0.180443	-0.102709	0.463595	0.211659	0	Phospholipids in large LDL	preeclam
-0.104702	-0.29152	0.0821161	0.272004	0	Phospholipids in large LDL	preterm
-0.00397905	-0.380687	0.372729	0.983483	0.761	Phospholipids in large LDL	preg_ht
0.105481	-0.10093	0.311891	0.316542	0	Phospholipids in large LDL	preg_dia
0.0723467	-0.236421	0.381115	0.646066	0.236	Phospholipids in large LDL	sga
0.101606	-0.0707405	0.273952	0.247892	0	Phospholipids in large LDL	lga
0.0456623	-0.260842	0.352167	0.770294	0	Triglycerides in large LDL	preeclam
-0.0803178	-0.320866	0.16023	0.51284	0.471	Triglycerides in large LDL	preterm
0.181983	-0.314457	0.678424	0.472464	0.532	Triglycerides in large LDL	preg_ht
0.110579	-0.0891333	0.310292	0.277825	0	Triglycerides in large LDL	preg_dia
0.132531	-0.0562783	0.321339	0.168897	0	Triglycerides in large LDL	sga
0.152946	-0.030593	0.336485	0.102412	0.16	Triglycerides in large LDL	lga
-0.143187	-0.364711	0.0783369	0.205203	0	Total cholesterol to total lipids ratio in large VLDL	preeclam
-0.00443286	-0.174249	0.165384	0.959196	0	Total cholesterol to total lipids ratio in large VLDL	preterm
0.0280685	-0.393199	0.449336	0.8961	0.667	Total cholesterol to total lipids ratio in large VLDL	preg_ht
0.080128	-0.0823206	0.242577	0.333667	0	Total cholesterol to total lipids ratio in large VLDL	preg_dia
-0.0370164	-0.231705	0.157672	0.709408	0	Total cholesterol to total lipids ratio in large VLDL	sga
-0.0134441	-0.178975	0.152087	0.873524	0	Total cholesterol to total lipids ratio in large VLDL	lga
-0.0796813	-0.737196	0.577833	0.812254	0.808	Total cholesterol in large VLDL	preeclam
0.148231	-0.0377127	0.334174	0.118183	0	Total cholesterol in large VLDL	preterm
0.0798007	-0.147754	0.307355	0.491871	0.068	Total cholesterol in large VLDL	preg_ht
0.0307246	-0.14925	0.210699	0.737929	0	Total cholesterol in large VLDL	preg_dia
0.147038	-0.0332257	0.327302	0.109885	0	Total cholesterol in large VLDL	sga
0.0653388	-0.120716	0.251394	0.491263	0	Total cholesterol in large VLDL	lga
-0.184644	-0.407575	0.0382875	0.104515	0	Cholesteryl esters to total lipids ratio in large VLDL	preeclam
-0.0591791	-0.222224	0.103866	0.476842	0	Cholesteryl esters to total lipids ratio in large VLDL	preterm
-0.140208	-0.306919	0.0265034	0.0992762	0	Cholesteryl esters to total lipids ratio in large VLDL	preg_ht
-0.106825	-0.280511	0.0668598	0.228018	0	Cholesteryl esters to total lipids ratio in large VLDL	preg_dia
-0.0602343	-0.241502	0.121033	0.514862	0	Cholesteryl esters to total lipids ratio in large VLDL	sga
-0.0214304	-0.177815	0.134955	0.788249	0	Cholesteryl esters to total lipids ratio in large VLDL	lga
-0.0761334	-0.739057	0.58679	0.821908	0.808	Cholesteryl esters in large VLDL	preeclam
0.136637	-0.0452536	0.318528	0.140931	0	Cholesteryl esters in large VLDL	preterm
0.0753276	-0.234709	0.385364	0.633932	0.307	Cholesteryl esters in large VLDL	preg_ht
0.0367675	-0.149275	0.22281	0.6985	0	Cholesteryl esters in large VLDL	preg_dia
0.165557	-0.0156489	0.346763	0.0733411	0	Cholesteryl esters in large VLDL	sga
0.0851868	-0.102649	0.273022	0.374068	0	Cholesteryl esters in large VLDL	lga
0.068376	-0.192598	0.32935	0.60759	0	Free cholesterol to total lipids ratio in large VLDL	preeclam
0.056459	-0.128918	0.241836	0.550552	0	Free cholesterol to total lipids ratio in large VLDL	preterm
0.202058	-0.176738	0.580854	0.295797	0.605	Free cholesterol to total lipids ratio in large VLDL	preg_ht
0.224094	0.0440027	0.404186	0.014734	0	Free cholesterol to total lipids ratio in large VLDL	preg_dia
0.0217724	-0.167066	0.210611	0.82122	0	Free cholesterol to total lipids ratio in large VLDL	sga
0.01562	-0.17998	0.21122	0.875626	0	Free cholesterol to total lipids ratio in large VLDL	lga
-0.0816065	-0.712284	0.549071	0.799797	0.8	Free cholesterol in large VLDL	preeclam
0.154474	-0.0351257	0.344075	0.110298	0	Free cholesterol in large VLDL	preterm
0.10181	-0.103912	0.307533	0.332061	0	Free cholesterol in large VLDL	preg_ht
0.0238915	-0.151453	0.199236	0.789428	0	Free cholesterol in large VLDL	preg_dia
0.125257	-0.0538747	0.304389	0.170532	0	Free cholesterol in large VLDL	sga
0.0446483	-0.139446	0.228743	0.634539	0	Free cholesterol in large VLDL	lga
-0.0789563	-0.773854	0.615941	0.823771	0.83	Total lipids in large VLDL	preeclam
0.145218	-0.0406393	0.331075	0.12567	0	Total lipids in large VLDL	preterm
0.0803672	-0.124859	0.285593	0.442768	0	Total lipids in large VLDL	preg_ht
0.0251948	-0.153008	0.203397	0.781699	0	Total lipids in large VLDL	preg_dia
0.144544	-0.0343841	0.323473	0.113348	0	Total lipids in large VLDL	sga
0.0483563	-0.13471	0.231423	0.604655	0	Total lipids in large VLDL	lga
0.129791	-0.142578	0.402159	0.350317	0	Phospholipids to total lipids ratio in large VLDL	preeclam
-0.14983	-0.418865	0.119205	0.275038	0.394	Phospholipids to total lipids ratio in large VLDL	preterm
0.120241	-0.136784	0.377265	0.359191	0.209	Phospholipids to total lipids ratio in large VLDL	preg_ht
0.205305	0.0352883	0.375322	0.0179441	0.085	Phospholipids to total lipids ratio in large VLDL	preg_dia
0.049698	-0.144338	0.243734	0.615667	0	Phospholipids to total lipids ratio in large VLDL	sga
0.0785899	-0.083692	0.240872	0.342533	0	Phospholipids to total lipids ratio in large VLDL	lga
-0.0756302	-0.749385	0.598125	0.825864	0.817	Phospholipids in large VLDL	preeclam
0.141555	-0.0450485	0.328159	0.137066	0	Phospholipids in large VLDL	preterm
0.0872231	-0.11815	0.292596	0.405178	0	Phospholipids in large VLDL	preg_ht
0.029632	-0.148592	0.207856	0.744524	0	Phospholipids in large VLDL	preg_dia
0.147989	-0.0309905	0.326968	0.105105	0	Phospholipids in large VLDL	sga
0.0500144	-0.132878	0.232907	0.591973	0	Phospholipids in large VLDL	lga
-0.0788086	-0.791541	0.633923	0.828428	0.839	Triglycerides in large VLDL	preeclam
0.14465	-0.0408933	0.330193	0.126514	0	Triglycerides in large VLDL	preterm
0.0813219	-0.123716	0.286359	0.436946	0	Triglycerides in large VLDL	preg_ht
0.0215078	-0.156195	0.199211	0.812487	0	Triglycerides in large VLDL	preg_dia
0.142286	-0.0362148	0.320787	0.118212	0	Triglycerides in large VLDL	sga
0.0413625	-0.140604	0.223329	0.655946	0	Triglycerides in large VLDL	lga
0.338581	0.0770979	0.600064	0.0111534	0	Ratio of linoleic acid to total fatty acids	preeclam
-0.164039	-0.316996	-0.0110826	0.0355556	0	Ratio of linoleic acid to total fatty acids	preterm
-0.0504216	-0.549815	0.448972	0.843132	0.646	Ratio of linoleic acid to total fatty acids	preg_ht
0.0764263	-0.0886326	0.241485	0.364136	0	Ratio of linoleic acid to total fatty acids	preg_dia
0.035631	-0.134311	0.205573	0.681119	0	Ratio of linoleic acid to total fatty acids	sga
-0.0333664	-0.187911	0.121178	0.672179	0	Ratio of linoleic acid to total fatty acids	lga
0.264641	-0.0487917	0.578073	0.0979532	0.326	Linoleic acid	preeclam
-0.0669675	-0.23945	0.105515	0.446675	0	Linoleic acid	preterm
0.0594002	-0.130731	0.249532	0.540323	0	Linoleic acid	preg_ht
0.06491	-0.117458	0.247278	0.485423	0	Linoleic acid	preg_dia
0.140794	-0.0388596	0.320448	0.124534	0	Linoleic acid	sga
0.0677596	-0.103363	0.238882	0.437695	0	Linoleic acid	lga
-0.36632	-0.675137	-0.0575034	0.0200762	0.224	Lactate	preeclam
0.0926176	-0.072156	0.257391	0.270602	0	Lactate	preterm
-0.0484089	-0.236897	0.140079	0.614702	0	Lactate	preg_ht
-0.146923	-0.461958	0.168112	0.360679	0.682	Lactate	preg_dia
0.0905166	-0.0986123	0.279646	0.348227	0	Lactate	sga
-0.0434406	-0.23077	0.143889	0.649466	0	Lactate	lga
0.169014	-0.115442	0.453471	0.244203	0	Total cholesterol in LDL	preeclam
-0.126823	-0.31752	0.0638729	0.19241	0	Total cholesterol in LDL	preterm
-0.028424	-0.445433	0.388585	0.893724	0.762	Total cholesterol in LDL	preg_ht
0.0959828	-0.116427	0.308393	0.375801	0	Total cholesterol in LDL	preg_dia
0.0271444	-0.379843	0.434132	0.895996	0.399	Total cholesterol in LDL	sga
0.0692282	-0.106808	0.245264	0.440839	0	Total cholesterol in LDL	lga
-0.285951	-0.517742	-0.0541595	0.0156094	0	LDL particle size	preeclam
0.0646118	-0.102318	0.231541	0.448077	0	LDL particle size	preterm
0.00879218	-0.520237	0.537822	0.974015	0.494	LDL particle size	preg_ht
-0.0267057	-0.2351	0.181689	0.801683	0.165	LDL particle size	preg_dia
0.169045	-0.605761	0.943852	0.668928	0.709	LDL particle size	sga
0.0718098	-0.203454	0.347074	0.609135	0.551	LDL particle size	lga
0.0356206	-0.280349	0.35159	0.825127	0	Triglycerides in LDL	preeclam
-0.0692892	-0.34959	0.211011	0.628034	0.608	Triglycerides in LDL	preterm
0.146988	-0.334902	0.628878	0.54995	0.53	Triglycerides in LDL	preg_ht
0.088524	-0.116271	0.293319	0.39688	0	Triglycerides in LDL	preg_dia
0.131703	-0.0653566	0.328762	0.190222	0	Triglycerides in LDL	sga
0.135013	-0.0369637	0.30699	0.123877	0	Triglycerides in LDL	lga
-0.154497	-0.437735	0.128741	0.285026	0	Leucine	preeclam
-0.0281458	-0.211866	0.155574	0.763975	0.057	Leucine	preterm
-0.0200419	-0.223076	0.182992	0.846589	0	Leucine	preg_ht
-0.0160103	-0.532959	0.500939	0.951597	0.725	Leucine	preg_dia
0.00167761	-0.270157	0.273512	0.990349	0.145	Leucine	sga
-0.0576193	-0.224408	0.109169	0.498345	0	Leucine	lga
0.185924	-0.0440326	0.41588	0.113042	0	Total cholesterol to total lipids ratio in medium HDL	preeclam
-0.0868056	-0.352454	0.178843	0.521877	0.51	Total cholesterol to total lipids ratio in medium HDL	preterm
-0.23662	-1.11771	0.644467	0.598641	0.849	Total cholesterol to total lipids ratio in medium HDL	preg_ht
-0.16548	-0.436753	0.105792	0.23185	0	Total cholesterol to total lipids ratio in medium HDL	preg_dia
-0.125577	-0.346881	0.0957274	0.266069	0	Total cholesterol to total lipids ratio in medium HDL	sga
-0.0787583	-0.256782	0.0992656	0.38589	0.024	Total cholesterol to total lipids ratio in medium HDL	lga
0.132444	-0.0889593	0.353847	0.241015	0	Total cholesterol in medium HDL	preeclam
-0.113815	-0.471299	0.243669	0.532623	0.792	Total cholesterol in medium HDL	preterm
-0.219384	-0.996612	0.557845	0.580108	0.865	Total cholesterol in medium HDL	preg_ht
-0.0372815	-0.262603	0.18804	0.745715	0	Total cholesterol in medium HDL	preg_dia
-0.0490792	-0.22898	0.130822	0.592857	0	Total cholesterol in medium HDL	sga
-0.0337106	-0.264859	0.197438	0.775	0.499	Total cholesterol in medium HDL	lga
0.196982	-0.0826453	0.47661	0.167375	0	Cholesteryl esters to total lipids ratio in medium HDL	preeclam
-0.0633779	-0.253964	0.127208	0.514549	0.002	Cholesteryl esters to total lipids ratio in medium HDL	preterm
-0.227465	-1.08703	0.632103	0.603998	0.817	Cholesteryl esters to total lipids ratio in medium HDL	preg_ht
-0.166322	-0.426051	0.0934077	0.209445	0	Cholesteryl esters to total lipids ratio in medium HDL	preg_dia
-0.107567	-0.33646	0.121326	0.357011	0	Cholesteryl esters to total lipids ratio in medium HDL	sga
-0.0921188	-0.273569	0.0893315	0.319719	0	Cholesteryl esters to total lipids ratio in medium HDL	lga
0.139434	-0.0792138	0.358082	0.21134	0	Cholesteryl esters in medium HDL	preeclam
-0.109994	-0.466943	0.246954	0.545866	0.786	Cholesteryl esters in medium HDL	preterm
-0.224333	-1.02391	0.575244	0.58239	0.868	Cholesteryl esters in medium HDL	preg_ht
-0.0414593	-0.26944	0.186522	0.72152	0	Cholesteryl esters in medium HDL	preg_dia
-0.0487831	-0.228785	0.131219	0.595294	0	Cholesteryl esters in medium HDL	sga
-0.0384232	-0.269068	0.192221	0.744037	0.489	Cholesteryl esters in medium HDL	lga
0.194964	-0.0851488	0.475076	0.172513	0.147	Free cholesterol to total lipids ratio in medium HDL	preeclam
-0.0943236	-0.389799	0.201152	0.53153	0.738	Free cholesterol to total lipids ratio in medium HDL	preterm
-0.156158	-0.720376	0.408059	0.587502	0.862	Free cholesterol to total lipids ratio in medium HDL	preg_ht
-0.0798602	-0.300064	0.140344	0.477202	0	Free cholesterol to total lipids ratio in medium HDL	preg_dia
-0.0408641	-0.317234	0.235505	0.771969	0.46	Free cholesterol to total lipids ratio in medium HDL	sga
0.012492	-0.225705	0.250689	0.918131	0.577	Free cholesterol to total lipids ratio in medium HDL	lga
0.113195	-0.122863	0.349253	0.347296	0	Free cholesterol in medium HDL	preeclam
-0.124035	-0.469885	0.221814	0.482104	0.796	Free cholesterol in medium HDL	preterm
-0.190738	-0.859459	0.477984	0.576138	0.842	Free cholesterol in medium HDL	preg_ht
-0.021144	-0.233897	0.191609	0.84556	0	Free cholesterol in medium HDL	preg_dia
-0.050917	-0.231709	0.129875	0.580954	0	Free cholesterol in medium HDL	sga
-0.0140825	-0.239761	0.211596	0.902659	0.501	Free cholesterol in medium HDL	lga
0.111675	-0.109185	0.332535	0.32167	0	Total lipids in medium HDL	preeclam
-0.106828	-0.481978	0.268323	0.576764	0.813	Total lipids in medium HDL	preterm
-0.160998	-0.810141	0.488146	0.626895	0.8	Total lipids in medium HDL	preg_ht
-0.028765	-0.250527	0.192997	0.799319	0	Total lipids in medium HDL	preg_dia
-0.033229	-0.214039	0.147581	0.718699	0	Total lipids in medium HDL	sga
-0.0109075	-0.243277	0.221462	0.926697	0.517	Total lipids in medium HDL	lga
-0.209384	-0.443298	0.0245307	0.0793583	0	Phospholipids to total lipids ratio in medium HDL	preeclam
0.0924335	-0.144403	0.32927	0.444306	0.421	Phospholipids to total lipids ratio in medium HDL	preterm
0.217685	-0.651069	1.08644	0.623348	0.808	Phospholipids to total lipids ratio in medium HDL	preg_ht
0.142959	-0.116568	0.402487	0.280305	0	Phospholipids to total lipids ratio in medium HDL	preg_dia
0.0506511	-0.160998	0.2623	0.639033	0	Phospholipids to total lipids ratio in medium HDL	sga
0.0678329	-0.109916	0.245581	0.45448	0	Phospholipids to total lipids ratio in medium HDL	lga
0.0925768	-0.133047	0.318201	0.421281	0	Phospholipids in medium HDL	preeclam
-0.0975979	-0.479226	0.28403	0.6162	0.823	Phospholipids in medium HDL	preterm
-0.102562	-0.629178	0.424053	0.702671	0.69	Phospholipids in medium HDL	preg_ht
-0.0269982	-0.244437	0.19044	0.807728	0	Phospholipids in medium HDL	preg_dia
-0.0342423	-0.216916	0.148432	0.713323	0	Phospholipids in medium HDL	sga
0.00383805	-0.238212	0.245888	0.975207	0.561	Phospholipids in medium HDL	lga
-0.00364347	-0.333986	0.326699	0.982753	0.22	Triglycerides in medium HDL	preeclam
-0.00767822	-0.178715	0.163359	0.929887	0	Triglycerides in medium HDL	preterm
0.0245714	-0.210755	0.259898	0.837847	0.123	Triglycerides in medium HDL	preg_ht
0.0398354	-0.183112	0.262783	0.726189	0.141	Triglycerides in medium HDL	preg_dia
0.141705	-0.0443611	0.327771	0.135522	0	Triglycerides in medium HDL	sga
0.0872975	-0.1025	0.277095	0.367329	0	Triglycerides in medium HDL	lga
0.177963	-0.0350152	0.390942	0.101478	0	Total cholesterol to total lipids ratio in medium LDL	preeclam
-0.180865	-0.35549	-0.00624024	0.0423562	0	Total cholesterol to total lipids ratio in medium LDL	preterm
-0.0749767	-0.589154	0.439201	0.775032	0.768	Total cholesterol to total lipids ratio in medium LDL	preg_ht
0.0708773	-0.105395	0.24715	0.430649	0	Total cholesterol to total lipids ratio in medium LDL	preg_dia
-0.0347372	-0.541935	0.47246	0.893217	0.515	Total cholesterol to total lipids ratio in medium LDL	sga
-0.0353647	-0.22358	0.152851	0.712674	0	Total cholesterol to total lipids ratio in medium LDL	lga
0.170129	-0.112727	0.452984	0.238456	0	Total cholesterol in medium LDL	preeclam
-0.138816	-0.334079	0.0564477	0.163509	0.035	Total cholesterol in medium LDL	preterm
-0.033651	-0.472771	0.405469	0.880609	0.776	Total cholesterol in medium LDL	preg_ht
0.0914689	-0.118514	0.301452	0.393236	0	Total cholesterol in medium LDL	preg_dia
0.00900949	-0.438559	0.456578	0.968529	0.43	Total cholesterol in medium LDL	sga
0.0584642	-0.117466	0.234395	0.514838	0	Total cholesterol in medium LDL	lga
0.156521	-0.0669214	0.379964	0.169767	0	Cholesteryl esters to total lipids ratio in medium LDL	preeclam
-0.184098	-0.357489	-0.010708	0.0374334	0	Cholesteryl esters to total lipids ratio in medium LDL	preterm
-0.0349288	-0.440033	0.370175	0.865803	0.667	Cholesteryl esters to total lipids ratio in medium LDL	preg_ht
0.0906577	-0.0840896	0.265405	0.309241	0	Cholesteryl esters to total lipids ratio in medium LDL	preg_dia
0.0301573	-0.373355	0.43367	0.883541	0.39	Cholesteryl esters to total lipids ratio in medium LDL	sga
-0.0160626	-0.205629	0.173504	0.868099	0	Cholesteryl esters to total lipids ratio in medium LDL	lga
0.168925	-0.113094	0.450944	0.240399	0	Cholesteryl esters in medium LDL	preeclam
-0.153323	-0.371682	0.0650354	0.168756	0.214	Cholesteryl esters in medium LDL	preterm
-0.043754	-0.491413	0.403905	0.848082	0.768	Cholesteryl esters in medium LDL	preg_ht
0.0918266	-0.120643	0.304297	0.396957	0	Cholesteryl esters in medium LDL	preg_dia
0.0245311	-0.406161	0.455223	0.911113	0.421	Cholesteryl esters in medium LDL	sga
0.0483338	-0.130656	0.227323	0.596623	0	Cholesteryl esters in medium LDL	lga
-0.0939052	-0.346423	0.158612	0.466085	0	Free cholesterol to total lipids ratio in medium LDL	preeclam
0.169858	-0.00243774	0.342154	0.0533307	0.006	Free cholesterol to total lipids ratio in medium LDL	preterm
-0.0521701	-0.252946	0.148606	0.610555	0	Free cholesterol to total lipids ratio in medium LDL	preg_ht
-0.128766	-0.302626	0.0450934	0.146609	0	Free cholesterol to total lipids ratio in medium LDL	preg_dia
-0.144993	-0.309165	0.0191795	0.0834535	0	Free cholesterol to total lipids ratio in medium LDL	sga
-0.0315145	-0.222635	0.159606	0.746556	0	Free cholesterol to total lipids ratio in medium LDL	lga
0.159755	-0.121493	0.441004	0.265579	0	Free cholesterol in medium LDL	preeclam
-0.0975767	-0.286162	0.0910085	0.310528	0	Free cholesterol in medium LDL	preterm
0.00949144	-0.36193	0.380913	0.960054	0.759	Free cholesterol in medium LDL	preg_ht
0.0820434	-0.113804	0.277891	0.411613	0	Free cholesterol in medium LDL	preg_dia
-0.0235741	-0.47843	0.431281	0.91909	0.358	Free cholesterol in medium LDL	sga
0.0932692	-0.0677346	0.254273	0.256206	0	Free cholesterol in medium LDL	lga
0.162964	-0.127441	0.453369	0.271396	0	Total lipids in medium LDL	preeclam
-0.124948	-0.315674	0.065778	0.199139	0	Total lipids in medium LDL	preterm
0.00663132	-0.352499	0.365761	0.97113	0.693	Total lipids in medium LDL	preg_ht
0.0955189	-0.111132	0.30217	0.364968	0	Total lipids in medium LDL	preg_dia
0.0341587	-0.361207	0.429524	0.865532	0.315	Total lipids in medium LDL	sga
0.0785996	-0.0927298	0.249929	0.368568	0	Total lipids in medium LDL	lga
-0.141648	-0.372148	0.0888517	0.228416	0	Phospholipids to total lipids ratio in medium LDL	preeclam
0.202066	0.0289524	0.37518	0.0221516	0	Phospholipids to total lipids ratio in medium LDL	preterm
-0.0288637	-0.313702	0.255974	0.842567	0.361	Phospholipids to total lipids ratio in medium LDL	preg_ht
-0.0996754	-0.269147	0.0697959	0.249008	0	Phospholipids to total lipids ratio in medium LDL	preg_dia
-0.0943326	-0.259627	0.0709616	0.263336	0	Phospholipids to total lipids ratio in medium LDL	sga
-0.00159555	-0.186499	0.183307	0.986506	0	Phospholipids to total lipids ratio in medium LDL	lga
0.145997	-0.143904	0.435897	0.323615	0	Phospholipids in medium LDL	preeclam
-0.0784389	-0.268257	0.11138	0.417987	0	Phospholipids in medium LDL	preterm
0.0585844	-0.211486	0.328655	0.67072	0.521	Phospholipids in medium LDL	preg_ht
0.0922746	-0.105203	0.289752	0.359758	0	Phospholipids in medium LDL	preg_dia
0.0239744	-0.374812	0.422761	0.906202	0.261	Phospholipids in medium LDL	sga
0.109901	-0.0518961	0.271697	0.183088	0	Phospholipids in medium LDL	lga
0.0357238	-0.269283	0.34073	0.818434	0	Triglycerides in medium LDL	preeclam
-0.109899	-0.384878	0.165079	0.433434	0.545	Triglycerides in medium LDL	preterm
0.133358	-0.202984	0.4697	0.43709	0.35	Triglycerides in medium LDL	preg_ht
0.0945433	-0.0981614	0.287248	0.336259	0	Triglycerides in medium LDL	preg_dia
0.0568457	-0.138428	0.252119	0.568297	0	Triglycerides in medium LDL	sga
0.149284	-0.0150417	0.313609	0.0749849	0	Triglycerides in medium LDL	lga
-0.073644	-0.353359	0.206071	0.605837	0	Total cholesterol to total lipids ratio in medium VLDL	preeclam
-0.0195361	-0.170534	0.131462	0.79982	0	Total cholesterol to total lipids ratio in medium VLDL	preterm
-0.000390192	-0.170296	0.169515	0.996409	0.009	Total cholesterol to total lipids ratio in medium VLDL	preg_ht
-0.0995471	-0.749086	0.549992	0.763887	0.685	Total cholesterol to total lipids ratio in medium VLDL	preg_dia
0.0194141	-0.167247	0.206075	0.838471	0	Total cholesterol to total lipids ratio in medium VLDL	sga
0.143927	-0.0570948	0.344949	0.16053	0.179	Total cholesterol to total lipids ratio in medium VLDL	lga
-0.0240129	-0.569042	0.521016	0.931187	0.681	Total cholesterol in medium VLDL	preeclam
0.110476	-0.0709752	0.291927	0.232745	0	Total cholesterol in medium VLDL	preterm
0.0707979	-0.13159	0.273186	0.492953	0	Total cholesterol in medium VLDL	preg_ht
0.0795966	-0.115134	0.274327	0.423049	0	Total cholesterol in medium VLDL	preg_dia
0.174566	-0.0137158	0.362849	0.0691886	0	Total cholesterol in medium VLDL	sga
0.0876855	-0.101247	0.276618	0.363014	0	Total cholesterol in medium VLDL	lga
-0.0831887	-0.367446	0.201069	0.566246	0	Cholesteryl esters to total lipids ratio in medium VLDL	preeclam
-0.025892	-0.187679	0.135895	0.753772	0	Cholesteryl esters to total lipids ratio in medium VLDL	preterm
-0.0465246	-0.222528	0.129479	0.604393	0	Cholesteryl esters to total lipids ratio in medium VLDL	preg_ht
-0.129324	-0.587255	0.328608	0.579914	0.633	Cholesteryl esters to total lipids ratio in medium VLDL	preg_dia
-0.0321452	-0.211444	0.147154	0.725297	0	Cholesteryl esters to total lipids ratio in medium VLDL	sga
0.110071	-0.0705119	0.290655	0.232219	0	Cholesteryl esters to total lipids ratio in medium VLDL	lga
0.00774147	-0.462654	0.478137	0.974268	0.53	Cholesteryl esters in medium VLDL	preeclam
0.0918946	-0.0912279	0.275017	0.325337	0	Cholesteryl esters in medium VLDL	preterm
0.0382237	-0.157061	0.233508	0.701253	0	Cholesteryl esters in medium VLDL	preg_ht
0.0709274	-0.179659	0.321514	0.579059	0.162	Cholesteryl esters in medium VLDL	preg_dia
0.15258	-0.125196	0.430357	0.281663	0.168	Cholesteryl esters in medium VLDL	sga
0.107054	-0.0844063	0.298513	0.273122	0	Cholesteryl esters in medium VLDL	lga
-0.0573719	-0.529255	0.414512	0.811653	0.599	Free cholesterol to total lipids ratio in medium VLDL	preeclam
0.00860186	-0.158371	0.175574	0.919574	0	Free cholesterol to total lipids ratio in medium VLDL	preterm
0.105182	-0.190704	0.401068	0.485971	0.276	Free cholesterol to total lipids ratio in medium VLDL	preg_ht
0.052724	-0.443005	0.548453	0.834874	0.461	Free cholesterol to total lipids ratio in medium VLDL	preg_dia
0.110216	-0.0628712	0.283303	0.212017	0	Free cholesterol to total lipids ratio in medium VLDL	sga
0.0884878	-0.0820406	0.259016	0.309138	0	Free cholesterol to total lipids ratio in medium VLDL	lga
-0.0495	-0.634518	0.535518	0.868284	0.751	Free cholesterol in medium VLDL	preeclam
0.121393	-0.0597452	0.302531	0.189013	0	Free cholesterol in medium VLDL	preterm
0.0924475	-0.114953	0.299848	0.382314	0	Free cholesterol in medium VLDL	preg_ht
0.0635707	-0.119903	0.247044	0.497076	0	Free cholesterol in medium VLDL	preg_dia
0.157774	-0.0245807	0.340128	0.0899298	0	Free cholesterol in medium VLDL	sga
0.0618485	-0.12379	0.247487	0.513761	0	Free cholesterol in medium VLDL	lga
-0.041771	-0.634319	0.550777	0.89011	0.758	Total lipids in medium VLDL	preeclam
0.13319	-0.0493628	0.315744	0.152721	0	Total lipids in medium VLDL	preterm
0.0822919	-0.121639	0.286223	0.429002	0	Total lipids in medium VLDL	preg_ht
0.0580801	-0.125423	0.241583	0.535032	0	Total lipids in medium VLDL	preg_dia
0.153691	-0.0594316	0.366813	0.157537	0.062	Total lipids in medium VLDL	sga
0.0543854	-0.132588	0.241359	0.56861	0	Total lipids in medium VLDL	lga
0.0632325	-0.590401	0.716866	0.849617	0.81	Phospholipids to total lipids ratio in medium VLDL	preeclam
-0.193055	-0.45188	0.0657708	0.143765	0.651	Phospholipids to total lipids ratio in medium VLDL	preterm
-0.0211464	-0.374191	0.331899	0.906546	0.467	Phospholipids to total lipids ratio in medium VLDL	preg_ht
0.0859312	-0.101098	0.27296	0.367847	0	Phospholipids to total lipids ratio in medium VLDL	preg_dia
0.0228013	-0.164242	0.209845	0.811162	0	Phospholipids to total lipids ratio in medium VLDL	sga
0.0791308	-0.0866107	0.244872	0.349399	0	Phospholipids to total lipids ratio in medium VLDL	lga
-0.0340155	-0.600018	0.531987	0.906235	0.73	Phospholipids in medium VLDL	preeclam
0.126559	-0.0566225	0.309741	0.175695	0	Phospholipids in medium VLDL	preterm
0.0879468	-0.116698	0.292592	0.399619	0	Phospholipids in medium VLDL	preg_ht
0.0653157	-0.119231	0.249862	0.487882	0	Phospholipids in medium VLDL	preg_dia
0.160742	-0.0463732	0.367857	0.128228	0.046	Phospholipids in medium VLDL	sga
0.0589787	-0.128311	0.246269	0.537101	0	Phospholipids in medium VLDL	lga
-0.0481261	-0.657407	0.561155	0.876968	0.778	Triglycerides in medium VLDL	preeclam
0.142384	-0.0404659	0.325233	0.126958	0	Triglycerides in medium VLDL	preterm
0.0838046	-0.119188	0.286797	0.418421	0	Triglycerides in medium VLDL	preg_ht
0.0445894	-0.134584	0.223763	0.625719	0	Triglycerides in medium VLDL	preg_dia
0.140509	-0.0786096	0.359627	0.208819	0.082	Triglycerides in medium VLDL	sga
0.0365575	-0.149021	0.222136	0.699424	0	Triglycerides in medium VLDL	lga
-0.0900289	-0.319554	0.139496	0.442026	0	Ratio of monounsaturated fatty acids to total fatty acids	preeclam
0.178534	0.00835479	0.348714	0.0397645	0	Ratio of monounsaturated fatty acids to total fatty acids	preterm
0.196586	-0.450114	0.843285	0.551312	0.796	Ratio of monounsaturated fatty acids to total fatty acids	preg_ht
-0.0555326	-0.23455	0.123485	0.54319	0	Ratio of monounsaturated fatty acids to total fatty acids	preg_dia
0.14028	-0.0415934	0.322153	0.130602	0	Ratio of monounsaturated fatty acids to total fatty acids	sga
0.0713104	-0.103256	0.245876	0.423335	0	Ratio of monounsaturated fatty acids to total fatty acids	lga
0.0363551	-0.313006	0.385716	0.838387	0.271	Monounsaturated fatty acids	preeclam
0.0739461	-0.0990473	0.246939	0.40215	0	Monounsaturated fatty acids	preterm
0.0697047	-0.143574	0.282984	0.521807	0	Monounsaturated fatty acids	preg_ht
0.0106432	-0.172682	0.193969	0.909406	0	Monounsaturated fatty acids	preg_dia
0.15876	-0.0211507	0.338671	0.0837114	0	Monounsaturated fatty acids	sga
0.109877	-0.0695625	0.289316	0.23008	0	Monounsaturated fatty acids	lga
0.0600862	-0.164157	0.284329	0.599462	0	Ratio of omega-3 fatty acids to total fatty acids	preeclam
-0.036349	-0.204668	0.13197	0.672106	0	Ratio of omega-3 fatty acids to total fatty acids	preterm
-0.0930703	-0.563693	0.377552	0.69831	0.69	Ratio of omega-3 fatty acids to total fatty acids	preg_ht
-0.152325	-0.404928	0.100279	0.237249	0.321	Ratio of omega-3 fatty acids to total fatty acids	preg_dia
-0.147131	-0.608192	0.313929	0.531673	0.866	Ratio of omega-3 fatty acids to total fatty acids	sga
0.154641	-0.0138251	0.323106	0.0719997	0.062	Ratio of omega-3 fatty acids to total fatty acids	lga
0.134631	-0.124645	0.393907	0.308808	0	Omega-3 fatty acids	preeclam
-0.0362611	-0.221867	0.149345	0.701787	0.189	Omega-3 fatty acids	preterm
-0.0259369	-0.292434	0.24056	0.848719	0.362	Omega-3 fatty acids	preg_ht
-0.126759	-0.43263	0.179112	0.41665	0.501	Omega-3 fatty acids	preg_dia
-0.00385991	-0.392147	0.384427	0.984455	0.623	Omega-3 fatty acids	sga
0.136464	-0.0314231	0.304352	0.111133	0	Omega-3 fatty acids	lga
0.260804	-0.000258878	0.521867	0.0502276	0	Ratio of omega-6 fatty acids to total fatty acids	preeclam
-0.177124	-0.342878	-0.0113699	0.0362236	0	Ratio of omega-6 fatty acids to total fatty acids	preterm
-0.0486568	-0.573006	0.475692	0.855681	0.673	Ratio of omega-6 fatty acids to total fatty acids	preg_ht
0.0423093	-0.136082	0.220701	0.642041	0	Ratio of omega-6 fatty acids to total fatty acids	preg_dia
0.00300694	-0.17229	0.178304	0.97318	0	Ratio of omega-6 fatty acids to total fatty acids	sga
-0.0263413	-0.193815	0.141132	0.757873	0	Ratio of omega-6 fatty acids to total fatty acids	lga
0.255061	0.000633732	0.509488	0.0494321	0	Omega-6 fatty acids	preeclam
-0.0737755	-0.249058	0.101507	0.409406	0	Omega-6 fatty acids	preterm
0.0719521	-0.107456	0.25136	0.43184	0	Omega-6 fatty acids	preg_ht
0.0575058	-0.128976	0.243987	0.545579	0	Omega-6 fatty acids	preg_dia
0.139467	-0.039107	0.318041	0.125834	0	Omega-6 fatty acids	sga
0.0875245	-0.0842869	0.259336	0.318062	0	Omega-6 fatty acids	lga
-0.443754	-0.671476	-0.216032	0.000133825	0	Phenylalanine	preeclam
-0.0481975	-0.223212	0.126817	0.589364	0	Phenylalanine	preterm
-0.117209	-0.32244	0.088023	0.262993	0	Phenylalanine	preg_ht
-0.140559	-0.864603	0.583485	0.703583	0.91	Phenylalanine	preg_dia
0.0145042	-0.172996	0.202005	0.879491	0	Phenylalanine	sga
0.0415945	-0.142788	0.225977	0.658384	0	Phenylalanine	lga
0.179017	-0.0765105	0.434545	0.169718	0	Phosphatidylcholine and other cholines	preeclam
-0.111945	-0.269447	0.045557	0.163604	0	Phosphatidylcholine and other cholines	preterm
-0.132776	-0.566671	0.30112	0.548662	0.87	Phosphatidylcholine and other cholines	preg_ht
-0.0039792	-0.180992	0.173034	0.964857	0	Phosphatidylcholine and other cholines	preg_dia
0.0912882	-0.0816528	0.264229	0.300864	0	Phosphatidylcholine and other cholines	sga
0.0982392	-0.0551074	0.251586	0.209253	0	Phosphatidylcholine and other cholines	lga
0.131739	-0.122355	0.385833	0.309548	0	Total phosphoglycerides	preeclam
-0.098105	-0.257262	0.0610517	0.226997	0	Total phosphoglycerides	preterm
-0.184454	-0.610831	0.241923	0.396496	0.848	Total phosphoglycerides	preg_ht
-0.0401636	-0.218253	0.137926	0.658474	0	Total phosphoglycerides	preg_dia
0.0720386	-0.0995655	0.243643	0.410631	0	Total phosphoglycerides	sga
0.0933277	-0.0590913	0.245747	0.230098	0	Total phosphoglycerides	lga
0.241443	-0.00833642	0.491222	0.0581521	0	Ratio of polyunsaturated fatty acids to total fatty acids	preeclam
-0.162341	-0.328406	0.00372407	0.0553637	0	Ratio of polyunsaturated fatty acids to total fatty acids	preterm
-0.0770922	-0.650039	0.495854	0.791995	0.721	Ratio of polyunsaturated fatty acids to total fatty acids	preg_ht
0.00644322	-0.172464	0.185351	0.943727	0	Ratio of polyunsaturated fatty acids to total fatty acids	preg_dia
0.00880433	-0.162367	0.179976	0.9197	0	Ratio of polyunsaturated fatty acids to total fatty acids	sga
0.00775372	-0.154592	0.1701	0.92542	0	Ratio of polyunsaturated fatty acids to total fatty acids	lga
0.244425	-0.0100828	0.498934	0.059793	0	Polyunsaturated fatty acids	preeclam
-0.0689582	-0.243075	0.105158	0.43761	0	Polyunsaturated fatty acids	preterm
0.0634989	-0.114731	0.241729	0.484999	0	Polyunsaturated fatty acids	preg_ht
0.0383179	-0.149049	0.225684	0.688547	0	Polyunsaturated fatty acids	preg_dia
0.137038	-0.0404628	0.314539	0.130236	0	Polyunsaturated fatty acids	sga
0.0968563	-0.0738925	0.267605	0.266233	0	Polyunsaturated fatty acids	lga
0.125749	-0.18935	0.440849	0.434109	0	Pyruvate	preeclam
0.235171	0.0595463	0.410796	0.00867767	0	Pyruvate	preterm
0.22624	-0.166541	0.619021	0.258927	0.474	Pyruvate	preg_ht
-0.0288069	-0.539445	0.481831	0.911958	0.875	Pyruvate	preg_dia
0.211878	-0.161286	0.585042	0.265776	0.59	Pyruvate	sga
-0.00374656	-0.17481	0.167317	0.96576	0	Pyruvate	lga
0.144099	-0.165334	0.453532	0.361384	0	Remnant cholesterol	preeclam
0.00476409	-0.184144	0.193673	0.960578	0	Remnant cholesterol	preterm
0.101662	-0.0831575	0.286481	0.280989	0	Remnant cholesterol	preg_ht
0.0769168	-0.241439	0.395272	0.635828	0.37	Remnant cholesterol	preg_dia
0.124273	-0.171301	0.419847	0.409906	0.188	Remnant cholesterol	sga
0.110942	-0.0649715	0.286856	0.21643	0.008	Remnant cholesterol	lga
0.146971	-0.390571	0.684513	0.592041	0.714	Total cholesterol to total lipids ratio in small HDL	preeclam
-0.225699	-0.41597	-0.035427	0.0200777	0	Total cholesterol to total lipids ratio in small HDL	preterm
-0.1544	-0.408148	0.0993486	0.23303	0.354	Total cholesterol to total lipids ratio in small HDL	preg_ht
-0.0076192	-0.254146	0.238908	0.951698	0.31	Total cholesterol to total lipids ratio in small HDL	preg_dia
-0.0401972	-0.232569	0.152175	0.682139	0	Total cholesterol to total lipids ratio in small HDL	sga
-0.043138	-0.22182	0.135544	0.636085	0	Total cholesterol to total lipids ratio in small HDL	lga
0.168968	-0.328455	0.666391	0.505556	0.621	Total cholesterol in small HDL	preeclam
-0.184638	-0.355499	-0.0137775	0.0341745	0	Total cholesterol in small HDL	preterm
-0.134465	-0.598477	0.329547	0.570054	0.727	Total cholesterol in small HDL	preg_ht
-0.0176804	-0.199234	0.163873	0.848629	0	Total cholesterol in small HDL	preg_dia
0.00142338	-0.186976	0.189823	0.988186	0	Total cholesterol in small HDL	sga
-0.0490174	-0.228123	0.130089	0.591682	0.238	Total cholesterol in small HDL	lga
0.140786	-0.387336	0.668909	0.601332	0.702	Cholesteryl esters to total lipids ratio in small HDL	preeclam
-0.225351	-0.416468	-0.0342341	0.0208304	0	Cholesteryl esters to total lipids ratio in small HDL	preterm
-0.142884	-0.361946	0.0761787	0.201113	0.142	Cholesteryl esters to total lipids ratio in small HDL	preg_ht
-0.0049044	-0.249448	0.239639	0.968645	0.287	Cholesteryl esters to total lipids ratio in small HDL	preg_dia
-0.032138	-0.224307	0.160031	0.743078	0	Cholesteryl esters to total lipids ratio in small HDL	sga
-0.0456762	-0.225744	0.134392	0.619072	0	Cholesteryl esters to total lipids ratio in small HDL	lga
0.164573	-0.356106	0.685252	0.535591	0.66	Cholesteryl esters in small HDL	preeclam
-0.200823	-0.37949	-0.022155	0.0275946	0	Cholesteryl esters in small HDL	preterm
-0.153209	-0.568888	0.262469	0.470051	0.716	Cholesteryl esters in small HDL	preg_ht
-0.0256667	-0.211954	0.160621	0.787127	0	Cholesteryl esters in small HDL	preg_dia
-2.98029e-05	-0.188437	0.188377	0.999753	0	Cholesteryl esters in small HDL	sga
-0.0504338	-0.215167	0.114299	0.548471	0	Cholesteryl esters in small HDL	lga
-0.0392163	-0.36937	0.290937	0.81591	0.31	Free cholesterol to total lipids ratio in small HDL	preeclam
0.202469	-0.0487967	0.453734	0.11426	0.401	Free cholesterol to total lipids ratio in small HDL	preterm
0.108712	-0.108624	0.326048	0.326898	0	Free cholesterol to total lipids ratio in small HDL	preg_ht
-0.000510186	-0.210555	0.209535	0.996202	0	Free cholesterol to total lipids ratio in small HDL	preg_dia
-0.0237731	-0.213913	0.166367	0.806415	0	Free cholesterol to total lipids ratio in small HDL	sga
0.0619413	-0.124069	0.247952	0.513971	0	Free cholesterol to total lipids ratio in small HDL	lga
0.00380225	-0.24063	0.248235	0.975678	0	Free cholesterol in small HDL	preeclam
0.0569605	-0.156162	0.270083	0.600394	0.464	Free cholesterol in small HDL	preterm
0.124756	-0.188753	0.438264	0.435428	0.249	Free cholesterol in small HDL	preg_ht
0.057475	-0.129787	0.244736	0.547468	0	Free cholesterol in small HDL	preg_dia
0.0103595	-0.175749	0.196468	0.913124	0	Free cholesterol in small HDL	sga
0.011617	-0.304051	0.327285	0.942499	0.767	Free cholesterol in small HDL	lga
0.138776	-0.107591	0.385143	0.26958	0	Total lipids in small HDL	preeclam
-0.0723805	-0.215312	0.0705515	0.320943	0	Total lipids in small HDL	preterm
0.0695914	-0.28815	0.427333	0.703001	0.306	Total lipids in small HDL	preg_ht
0.0507742	-0.114969	0.216517	0.548225	0	Total lipids in small HDL	preg_dia
0.0252873	-0.159861	0.210436	0.788939	0	Total lipids in small HDL	sga
-0.021891	-0.291388	0.247606	0.873506	0.739	Total lipids in small HDL	lga
-0.0981403	-0.619998	0.423718	0.712434	0.673	Phospholipids to total lipids ratio in small HDL	preeclam
0.207222	0.014756	0.399688	0.0348385	0	Phospholipids to total lipids ratio in small HDL	preterm
0.0905011	-0.106365	0.287367	0.36758	0	Phospholipids to total lipids ratio in small HDL	preg_ht
-0.0469398	-0.332624	0.238745	0.747427	0.562	Phospholipids to total lipids ratio in small HDL	preg_dia
0.00713131	-0.186545	0.200808	0.942469	0	Phospholipids to total lipids ratio in small HDL	sga
0.026751	-0.154979	0.208481	0.772957	0	Phospholipids to total lipids ratio in small HDL	lga
-0.0691425	-0.354848	0.216563	0.63527	0	Phospholipids in small HDL	preeclam
0.0847523	-0.146	0.315505	0.471606	0.518	Phospholipids in small HDL	preterm
0.170058	0.00845119	0.331665	0.039164	0	Phospholipids in small HDL	preg_ht
0.0494857	-0.193935	0.292907	0.690302	0.213	Phospholipids in small HDL	preg_dia
0.0234978	-0.162961	0.209956	0.80491	0	Phospholipids in small HDL	sga
0.00129288	-0.245247	0.247833	0.991799	0.602	Phospholipids in small HDL	lga
-0.173409	-0.477061	0.130242	0.263014	0	Triglycerides in small HDL	preeclam
0.155038	-0.0172274	0.327304	0.077739	0	Triglycerides in small HDL	preterm
0.283399	-0.352037	0.918834	0.382049	0.735	Triglycerides in small HDL	preg_ht
0.105238	-0.0700781	0.280554	0.239388	0	Triglycerides in small HDL	preg_dia
0.145992	-0.0362522	0.328235	0.116395	0	Triglycerides in small HDL	sga
0.0971767	-0.0894568	0.28381	0.307483	0	Triglycerides in small HDL	lga
0.189477	-0.0244944	0.403448	0.0826352	0	Total cholesterol to total lipids ratio in small LDL	preeclam
-0.175734	-0.347495	-0.00397336	0.0449306	0	Total cholesterol to total lipids ratio in small LDL	preterm
-0.021703	-0.474734	0.431328	0.925193	0.725	Total cholesterol to total lipids ratio in small LDL	preg_ht
0.0416428	-0.140645	0.223931	0.654338	0	Total cholesterol to total lipids ratio in small LDL	preg_dia
0.0198291	-0.319325	0.358983	0.908769	0.291	Total cholesterol to total lipids ratio in small LDL	sga
-0.0108509	-0.194255	0.172553	0.907685	0	Total cholesterol to total lipids ratio in small LDL	lga
0.182652	-0.100345	0.465649	0.205871	0	Total cholesterol in small LDL	preeclam
-0.130803	-0.323299	0.0616928	0.18292	0	Total cholesterol in small LDL	preterm
-0.0369755	-0.470863	0.396912	0.867349	0.786	Total cholesterol in small LDL	preg_ht
0.0917243	-0.116706	0.300154	0.388398	0	Total cholesterol in small LDL	preg_dia
0.0033261	-0.442474	0.449126	0.988333	0.429	Total cholesterol in small LDL	sga
0.0519948	-0.123001	0.226991	0.560334	0	Total cholesterol in small LDL	lga
0.181877	-0.0382478	0.402002	0.105359	0	Cholesteryl esters to total lipids ratio in small LDL	preeclam
-0.181659	-0.351972	-0.0113454	0.0365705	0	Cholesteryl esters to total lipids ratio in small LDL	preterm
0.00651035	-0.362417	0.375438	0.972409	0.623	Cholesteryl esters to total lipids ratio in small LDL	preg_ht
0.0532281	-0.128904	0.23536	0.56678	0	Cholesteryl esters to total lipids ratio in small LDL	preg_dia
0.0775257	-0.175737	0.330789	0.548533	0.133	Cholesteryl esters to total lipids ratio in small LDL	sga
0.00636641	-0.178971	0.191704	0.946323	0	Cholesteryl esters to total lipids ratio in small LDL	lga
0.183966	-0.0967883	0.464721	0.199044	0	Cholesteryl esters in small LDL	preeclam
-0.147385	-0.359214	0.0644431	0.172663	0.164	Cholesteryl esters in small LDL	preterm
-0.0431277	-0.478541	0.392286	0.846071	0.779	Cholesteryl esters in small LDL	preg_ht
0.0874571	-0.124311	0.299225	0.418264	0	Cholesteryl esters in small LDL	preg_dia
0.0239203	-0.396829	0.44467	0.911277	0.404	Cholesteryl esters in small LDL	sga
0.0460265	-0.131659	0.223712	0.611667	0	Cholesteryl esters in small LDL	lga
-0.136358	-0.389872	0.117156	0.291786	0	Free cholesterol to total lipids ratio in small LDL	preeclam
0.187574	-0.0769911	0.452139	0.164652	0.553	Free cholesterol to total lipids ratio in small LDL	preterm
-0.0580768	-0.251885	0.135732	0.556986	0	Free cholesterol to total lipids ratio in small LDL	preg_ht
-0.0822135	-0.266096	0.101669	0.380868	0	Free cholesterol to total lipids ratio in small LDL	preg_dia
-0.164326	-0.329188	0.000536694	0.0507505	0	Free cholesterol to total lipids ratio in small LDL	sga
-0.0644595	-0.322022	0.193103	0.623769	0.469	Free cholesterol to total lipids ratio in small LDL	lga
0.154558	-0.131393	0.440509	0.28943	0	Free cholesterol in small LDL	preeclam
-0.0869964	-0.278272	0.104279	0.372695	0	Free cholesterol in small LDL	preterm
0.00377452	-0.379611	0.38716	0.984605	0.717	Free cholesterol in small LDL	preg_ht
0.101443	-0.0876311	0.290518	0.292996	0	Free cholesterol in small LDL	preg_dia
-0.0363977	-0.497644	0.424849	0.877086	0.371	Free cholesterol in small LDL	sga
0.0765331	-0.0871759	0.240242	0.359524	0	Free cholesterol in small LDL	lga
0.176028	-0.117049	0.469105	0.239118	0	Total lipids in small LDL	preeclam
-0.112875	-0.306003	0.0802536	0.251998	0	Total lipids in small LDL	preterm
-0.000708595	-0.362748	0.361331	0.996939	0.698	Total lipids in small LDL	preg_ht
0.101432	-0.100148	0.303011	0.324024	0	Total lipids in small LDL	preg_dia
0.0215214	-0.39417	0.437213	0.919176	0.337	Total lipids in small LDL	sga
0.0709363	-0.0996343	0.241507	0.415013	0	Total lipids in small LDL	lga
-0.159334	-0.385978	0.0673098	0.168239	0	Phospholipids to total lipids ratio in small LDL	preeclam
0.181997	-0.00247201	0.366467	0.0531501	0.139	Phospholipids to total lipids ratio in small LDL	preterm
-0.0891898	-0.324002	0.145623	0.456598	0.183	Phospholipids to total lipids ratio in small LDL	preg_ht
-0.0643545	-0.247851	0.119142	0.491841	0	Phospholipids to total lipids ratio in small LDL	preg_dia
-0.115917	-0.28052	0.0486855	0.167508	0	Phospholipids to total lipids ratio in small LDL	sga
-0.0297035	-0.216846	0.157439	0.755734	0.043	Phospholipids to total lipids ratio in small LDL	lga
0.143964	-0.148469	0.436398	0.334601	0	Phospholipids in small LDL	preeclam
-0.0725792	-0.264233	0.119075	0.457944	0	Phospholipids in small LDL	preterm
0.0490269	-0.22635	0.324404	0.727132	0.434	Phospholipids in small LDL	preg_ht
0.108931	-0.0703423	0.288204	0.233684	0	Phospholipids in small LDL	preg_dia
0.0158371	-0.354232	0.385906	0.933154	0.199	Phospholipids in small LDL	sga
0.100763	-0.0601167	0.261644	0.219606	0	Phospholipids in small LDL	lga
0.0298302	-0.28337	0.343031	0.851917	0	Triglycerides in small LDL	preeclam
-0.0338622	-0.230608	0.162884	0.735866	0.102	Triglycerides in small LDL	preterm
0.106945	-0.186721	0.400611	0.475372	0.231	Triglycerides in small LDL	preg_ht
0.102176	-0.0800401	0.284393	0.271754	0	Triglycerides in small LDL	preg_dia
0.10871	-0.0855844	0.303005	0.272806	0	Triglycerides in small LDL	sga
0.12703	-0.0444861	0.298546	0.146611	0	Triglycerides in small LDL	lga
-0.0351981	-0.320051	0.249655	0.808637	0	Total cholesterol to total lipids ratio in small VLDL	preeclam
-0.156573	-0.533046	0.2199	0.414993	0.773	Total cholesterol to total lipids ratio in small VLDL	preterm
0.0632859	-0.121449	0.248021	0.501942	0	Total cholesterol to total lipids ratio in small VLDL	preg_ht
0.0618705	-0.258962	0.382703	0.705455	0.495	Total cholesterol to total lipids ratio in small VLDL	preg_dia
0.048484	-0.121492	0.21846	0.576119	0	Total cholesterol to total lipids ratio in small VLDL	sga
0.0147427	-0.274325	0.30381	0.920376	0.609	Total cholesterol to total lipids ratio in small VLDL	lga
0.106735	-0.194471	0.407942	0.48735	0	Total cholesterol in small VLDL	preeclam
-0.0060055	-0.196067	0.184056	0.950618	0	Total cholesterol in small VLDL	preterm
0.0835271	-0.109447	0.276501	0.396242	0	Total cholesterol in small VLDL	preg_ht
0.0584692	-0.274541	0.39148	0.730751	0.4	Total cholesterol in small VLDL	preg_dia
0.184562	-0.013554	0.382677	0.0678692	0.01	Total cholesterol in small VLDL	sga
0.0982921	-0.0848123	0.281396	0.292742	0	Total cholesterol in small VLDL	lga
-0.039183	-0.316742	0.238376	0.78202	0	Cholesteryl esters to total lipids ratio in small VLDL	preeclam
-0.14694	-0.530712	0.236832	0.45299	0.781	Cholesteryl esters to total lipids ratio in small VLDL	preterm
0.071385	-0.114793	0.257563	0.452355	0	Cholesteryl esters to total lipids ratio in small VLDL	preg_ht
0.0488077	-0.262142	0.359757	0.758354	0.456	Cholesteryl esters to total lipids ratio in small VLDL	preg_dia
0.0142518	-0.228578	0.257082	0.908421	0.161	Cholesteryl esters to total lipids ratio in small VLDL	sga
0.00522517	-0.300672	0.311123	0.973293	0.642	Cholesteryl esters to total lipids ratio in small VLDL	lga
0.0938322	-0.207892	0.395556	0.542177	0	Cholesteryl esters in small VLDL	preeclam
-0.0475222	-0.296687	0.201643	0.708541	0.369	Cholesteryl esters in small VLDL	preterm
0.0699173	-0.117843	0.257678	0.465486	0	Cholesteryl esters in small VLDL	preg_ht
0.0337148	-0.350792	0.418222	0.863551	0.56	Cholesteryl esters in small VLDL	preg_dia
0.100199	-0.247699	0.448097	0.572418	0.312	Cholesteryl esters in small VLDL	sga
0.084645	-0.141008	0.310298	0.462216	0.333	Cholesteryl esters in small VLDL	lga
0.0193935	-0.223911	0.262698	0.875854	0	Free cholesterol to total lipids ratio in small VLDL	preeclam
-0.141391	-0.306364	0.0235825	0.0929977	0	Free cholesterol to total lipids ratio in small VLDL	preterm
-0.025936	-0.228354	0.176482	0.801712	0	Free cholesterol to total lipids ratio in small VLDL	preg_ht
0.139743	-0.0201567	0.299642	0.0867321	0	Free cholesterol to total lipids ratio in small VLDL	preg_dia
0.0911321	-0.0755937	0.257858	0.284029	0	Free cholesterol to total lipids ratio in small VLDL	sga
0.056581	-0.115962	0.229124	0.520406	0	Free cholesterol to total lipids ratio in small VLDL	lga
0.0849875	-0.219511	0.389487	0.584353	0.107	Free cholesterol in small VLDL	preeclam
0.0377367	-0.145671	0.221144	0.68675	0	Free cholesterol in small VLDL	preterm
0.107406	-0.13148	0.346291	0.378198	0.101	Free cholesterol in small VLDL	preg_ht
0.0871493	-0.115424	0.289722	0.399117	0	Free cholesterol in small VLDL	preg_dia
0.197708	0.0143016	0.381115	0.0346181	0	Free cholesterol in small VLDL	sga
0.10743	-0.0743372	0.289198	0.246701	0	Free cholesterol in small VLDL	lga
0.0702257	-0.289221	0.429673	0.701778	0.363	Total lipids in small VLDL	preeclam
0.0570142	-0.12674	0.240769	0.543105	0	Total lipids in small VLDL	preterm
0.119508	-0.132052	0.371068	0.351795	0.164	Total lipids in small VLDL	preg_ht
0.0819784	-0.123255	0.287211	0.433692	0	Total lipids in small VLDL	preg_dia
0.202684	0.0187072	0.38666	0.0308301	0	Total lipids in small VLDL	sga
0.106332	-0.0754806	0.288144	0.251683	0	Total lipids in small VLDL	lga
0.126956	-0.419354	0.673266	0.648769	0.682	Phospholipids to total lipids ratio in small VLDL	preeclam
-0.05995	-0.216701	0.0968008	0.453498	0	Phospholipids to total lipids ratio in small VLDL	preterm
-0.13377	-0.311224	0.0436837	0.139547	0	Phospholipids to total lipids ratio in small VLDL	preg_ht
-0.192381	-0.384907	0.000145262	0.0501731	0	Phospholipids to total lipids ratio in small VLDL	preg_dia
-0.145176	-0.317505	0.0271527	0.098709	0	Phospholipids to total lipids ratio in small VLDL	sga
-0.0197705	-0.373448	0.333907	0.912757	0.725	Phospholipids to total lipids ratio in small VLDL	lga
0.0959694	-0.207889	0.399828	0.535899	0.185	Phospholipids in small VLDL	preeclam
0.0508678	-0.13303	0.234765	0.587719	0	Phospholipids in small VLDL	preterm
0.133937	-0.180801	0.448675	0.404244	0.336	Phospholipids in small VLDL	preg_ht
0.0648199	-0.139906	0.269546	0.53489	0	Phospholipids in small VLDL	preg_dia
0.198998	0.0159703	0.382025	0.0330906	0	Phospholipids in small VLDL	sga
0.111884	-0.0668356	0.290604	0.219823	0	Phospholipids in small VLDL	lga
0.0227674	-0.407405	0.45294	0.917381	0.597	Triglycerides in small VLDL	preeclam
0.0998327	-0.0778587	0.277524	0.270823	0	Triglycerides in small VLDL	preterm
0.163365	-0.193557	0.520287	0.369674	0.424	Triglycerides in small VLDL	preg_ht
0.0531648	-0.140138	0.246467	0.589847	0	Triglycerides in small VLDL	preg_dia
0.186158	0.00465329	0.367662	0.0444087	0	Triglycerides in small VLDL	sga
0.095557	-0.0845919	0.275706	0.298511	0	Triglycerides in small VLDL	lga
-0.276794	-0.532316	-0.0212715	0.0337434	0	Ratio of saturated fatty acids to total fatty acids	preeclam
0.0448871	-0.109054	0.198828	0.567662	0	Ratio of saturated fatty acids to total fatty acids	preterm
-0.133555	-0.349185	0.0820743	0.224767	0	Ratio of saturated fatty acids to total fatty acids	preg_ht
0.0629601	-0.128315	0.254235	0.518835	0	Ratio of saturated fatty acids to total fatty acids	preg_dia
-0.176592	-0.349992	-0.00319094	0.0459305	0	Ratio of saturated fatty acids to total fatty acids	sga
-0.113191	-0.285962	0.0595794	0.199115	0	Ratio of saturated fatty acids to total fatty acids	lga
0.0290988	-0.319318	0.377516	0.869975	0.202	Saturated fatty acids	preeclam
0.0212862	-0.151266	0.193838	0.808948	0	Saturated fatty acids	preterm
0.0240278	-0.174128	0.222184	0.812145	0	Saturated fatty acids	preg_ht
0.0604967	-0.129272	0.250265	0.532088	0	Saturated fatty acids	preg_dia
0.093171	-0.0912254	0.277567	0.322017	0	Saturated fatty acids	sga
0.0663629	-0.100895	0.233621	0.436771	0	Saturated fatty acids	lga
0.157697	-0.109461	0.424854	0.247305	0	Sphingomyelins	preeclam
-0.14342	-0.32875	0.0419095	0.12933	0	Sphingomyelins	preterm
0.0588954	-0.0903027	0.208094	0.439115	0	Sphingomyelins	preg_ht
0.00701627	-0.18936	0.203393	0.944172	0	Sphingomyelins	preg_dia
0.0887426	-0.0805256	0.258011	0.304159	0	Sphingomyelins	sga
0.135038	-0.0305872	0.300664	0.110042	0	Sphingomyelins	lga
-0.104296	-0.678656	0.470065	0.721914	0.777	Ratio of triglycerides to phosphoglycerides	preeclam
0.183313	-0.0184237	0.385049	0.0749175	0.056	Ratio of triglycerides to phosphoglycerides	preterm
0.229318	-0.385023	0.843659	0.464409	0.732	Ratio of triglycerides to phosphoglycerides	preg_ht
0.125292	-0.103309	0.353892	0.282724	0	Ratio of triglycerides to phosphoglycerides	preg_dia
0.0974622	-0.0726057	0.26753	0.261347	0	Ratio of triglycerides to phosphoglycerides	sga
0.0424806	-0.145156	0.230117	0.657236	0	Ratio of triglycerides to phosphoglycerides	lga
0.191072	-0.0876208	0.469766	0.179028	0	Total cholesterol	preeclam
-0.0956796	-0.275471	0.0841115	0.296932	0	Total cholesterol	preterm
-0.0523105	-0.454844	0.350223	0.798952	0.805	Total cholesterol	preg_ht
0.0571366	-0.180747	0.29502	0.637813	0.167	Total cholesterol	preg_dia
0.0857591	-0.103715	0.275233	0.375019	0	Total cholesterol	sga
0.0882609	-0.079402	0.255924	0.302184	0	Total cholesterol	lga
0.107928	-0.221998	0.437854	0.521419	0.181	Total fatty acids	preeclam
0.0113571	-0.16298	0.185694	0.898401	0	Total fatty acids	preterm
0.0534845	-0.144071	0.25104	0.59568	0	Total fatty acids	preg_ht
0.0418034	-0.146432	0.230039	0.663367	0	Total fatty acids	preg_dia
0.136743	-0.0455595	0.319046	0.141522	0	Total fatty acids	sga
0.0995024	-0.0742006	0.273205	0.261553	0	Total fatty acids	lga
-0.0426578	-0.576097	0.490782	0.875455	0.698	Total triglycerides	preeclam
0.119595	-0.0613599	0.300551	0.195195	0	Total triglycerides	preterm
0.14932	-0.225862	0.524501	0.43536	0.418	Total triglycerides	preg_ht
0.0558456	-0.128366	0.240057	0.55239	0	Total triglycerides	preg_dia
0.162482	-0.0229786	0.347943	0.0859564	0	Total triglycerides	sga
0.0682406	-0.11599	0.252472	0.467847	0	Total triglycerides	lga
-0.278529	-0.53094	-0.0261168	0.0305597	0	Tyrosine	preeclam
-0.0123458	-0.360136	0.335445	0.944533	0.505	Tyrosine	preterm
0.00723867	-0.194318	0.208796	0.943884	0	Tyrosine	preg_ht
-0.056464	-0.899407	0.786479	0.895548	0.911	Tyrosine	preg_dia
-0.0584138	-0.246396	0.129568	0.542497	0	Tyrosine	sga
-0.128819	-0.293242	0.0356035	0.124646	0	Tyrosine	lga
0.28713	0.0357234	0.538537	0.0251909	0	Estimated degree of unsaturation	preeclam
-0.0965943	-0.270605	0.0774162	0.2766	0	Estimated degree of unsaturation	preterm
0.00949062	-0.528363	0.547344	0.972411	0.568	Estimated degree of unsaturation	preg_ht
-0.0491419	-0.233244	0.13496	0.600857	0	Estimated degree of unsaturation	preg_dia
0.0480202	-0.121847	0.217887	0.579532	0	Estimated degree of unsaturation	sga
0.0536799	-0.119381	0.226741	0.543227	0	Estimated degree of unsaturation	lga
-0.17771	-0.474309	0.118888	0.240261	0	Valine	preeclam
-0.0784391	-0.357936	0.201058	0.582284	0.455	Valine	preterm
0.084748	-0.118914	0.28841	0.414738	0	Valine	preg_ht
-0.0592028	-0.568569	0.450163	0.819799	0.713	Valine	preg_dia
-0.0321369	-0.401459	0.337185	0.864579	0.322	Valine	sga
-0.142533	-0.309272	0.0242068	0.0938517	0	Valine	lga
0.0553363	-0.368658	0.479331	0.798106	0.414	Total cholesterol in VLDL	preeclam
0.0763306	-0.110669	0.26333	0.423695	0	Total cholesterol in VLDL	preterm
0.0962321	-0.101411	0.293875	0.339929	0	Total cholesterol in VLDL	preg_ht
0.0762185	-0.201835	0.354272	0.591092	0.247	Total cholesterol in VLDL	preg_dia
0.175206	-0.0160093	0.366422	0.0725155	0	Total cholesterol in VLDL	sga
0.0938416	-0.0894041	0.277087	0.315517	0	Total cholesterol in VLDL	lga
-0.0777112	-0.676306	0.520884	0.79915	0.797	VLDL particle size	preeclam
0.150409	-0.027528	0.328346	0.0975711	0	VLDL particle size	preterm
0.0251671	-0.177609	0.227943	0.807807	0	VLDL particle size	preg_ht
0.0327654	-0.150054	0.215585	0.725385	0	VLDL particle size	preg_dia
0.0319273	-0.28982	0.353675	0.845793	0.424	VLDL particle size	sga
-0.0167046	-0.199261	0.165852	0.857668	0	VLDL particle size	lga
-0.0501442	-0.643203	0.542915	0.868379	0.765	Triglycerides in VLDL	preeclam
0.141473	-0.0422246	0.32517	0.131184	0	Triglycerides in VLDL	preterm
0.0916608	-0.138613	0.321935	0.435294	0.066	Triglycerides in VLDL	preg_ht
0.0445048	-0.135753	0.224762	0.628452	0	Triglycerides in VLDL	preg_dia
0.15386	-0.0279569	0.335677	0.097198	0	Triglycerides in VLDL	sga
0.0454187	-0.140448	0.231286	0.631982	0	Triglycerides in VLDL	lga
0.0352994	-0.550129	0.620728	0.905925	0.786	Total cholesterol to total lipids ratio in very large HDL	preeclam
0.191006	0.0126375	0.369375	0.035832	0	Total cholesterol to total lipids ratio in very large HDL	preterm
0.144855	-0.0494681	0.339179	0.144009	0	Total cholesterol to total lipids ratio in very large HDL	preg_ht
0.0707123	-0.112596	0.254021	0.449609	0.033	Total cholesterol to total lipids ratio in very large HDL	preg_dia
-0.169141	-0.817004	0.478722	0.608863	0.753	Total cholesterol to total lipids ratio in very large HDL	sga
-0.0831825	-0.283176	0.116811	0.414958	0	Total cholesterol to total lipids ratio in very large HDL	lga
0.0521105	-0.394059	0.49828	0.818935	0.644	Total cholesterol in very large HDL	preeclam
0.0776767	-0.0858056	0.241159	0.351722	0	Total cholesterol in very large HDL	preterm
-0.0172856	-0.195474	0.160903	0.849206	0	Total cholesterol in very large HDL	preg_ht
-0.0824918	-0.297219	0.132236	0.451474	0.198	Total cholesterol in very large HDL	preg_dia
-0.0731054	-0.254481	0.10827	0.429536	0	Total cholesterol in very large HDL	sga
0.0941164	-0.064981	0.253214	0.246275	0	Total cholesterol in very large HDL	lga
0.022961	-0.625935	0.671857	0.944709	0.815	Cholesteryl esters to total lipids ratio in very large HDL	preeclam
0.161536	-0.0204659	0.343539	0.0819347	0	Cholesteryl esters to total lipids ratio in very large HDL	preterm
0.159166	-0.0328406	0.351173	0.104219	0	Cholesteryl esters to total lipids ratio in very large HDL	preg_ht
0.026176	-0.229377	0.281729	0.840888	0.386	Cholesteryl esters to total lipids ratio in very large HDL	preg_dia
-0.214049	-0.912417	0.484319	0.548022	0.774	Cholesteryl esters to total lipids ratio in very large HDL	sga
-0.0868031	-0.284639	0.111033	0.389812	0	Cholesteryl esters to total lipids ratio in very large HDL	lga
0.0457428	-0.453421	0.544907	0.85746	0.711	Cholesteryl esters in very large HDL	preeclam
0.0829006	-0.080331	0.246132	0.319537	0	Cholesteryl esters in very large HDL	preterm
-0.00166152	-0.180766	0.177443	0.985493	0	Cholesteryl esters in very large HDL	preg_ht
-0.0940418	-0.348517	0.160434	0.468877	0.349	Cholesteryl esters in very large HDL	preg_dia
-0.0693467	-0.252703	0.114009	0.458527	0	Cholesteryl esters in very large HDL	sga
0.0852887	-0.073741	0.244318	0.293193	0	Cholesteryl esters in very large HDL	lga
0.0587099	-0.217247	0.334667	0.676692	0	Free cholesterol to total lipids ratio in very large HDL	preeclam
0.203304	0.0616046	0.345003	0.00492238	0	Free cholesterol to total lipids ratio in very large HDL	preterm
-0.00394825	-0.212036	0.20414	0.970335	0	Free cholesterol to total lipids ratio in very large HDL	preg_ht
0.103185	-0.0687524	0.275122	0.239501	0	Free cholesterol to total lipids ratio in very large HDL	preg_dia
0.151134	0.00455082	0.297717	0.0432991	0	Free cholesterol to total lipids ratio in very large HDL	sga
0.00552888	-0.182883	0.193941	0.954135	0	Free cholesterol to total lipids ratio in very large HDL	lga
0.0710151	-0.209305	0.351335	0.619521	0.163	Free cholesterol in very large HDL	preeclam
0.0637768	-0.107467	0.23502	0.465417	0.04	Free cholesterol in very large HDL	preterm
-0.0600581	-0.235971	0.115855	0.503401	0	Free cholesterol in very large HDL	preg_ht
-0.0758183	-0.245671	0.0940342	0.381637	0	Free cholesterol in very large HDL	preg_dia
0.0207172	-0.404469	0.445904	0.923918	0.482	Free cholesterol in very large HDL	sga
0.113952	-0.0488315	0.276736	0.170058	0	Free cholesterol in very large HDL	lga
0.0541881	-0.262969	0.371345	0.737722	0.346	Total lipids in very large HDL	preeclam
0.0352046	-0.13227	0.202679	0.680339	0	Total lipids in very large HDL	preterm
-0.0617945	-0.234044	0.110455	0.48197	0	Total lipids in very large HDL	preg_ht
-0.0927061	-0.262574	0.0771617	0.284773	0	Total lipids in very large HDL	preg_dia
0.0204656	-0.458445	0.499376	0.93325	0.548	Total lipids in very large HDL	sga
0.118475	-0.0388801	0.27583	0.140028	0	Total lipids in very large HDL	lga
0.0315392	-0.613553	0.676631	0.92366	0.828	Phospholipids to total lipids ratio in very large HDL	preeclam
-0.195542	-0.384395	-0.00668863	0.0424196	0	Phospholipids to total lipids ratio in very large HDL	preterm
-0.124622	-0.324115	0.0748718	0.220812	0	Phospholipids to total lipids ratio in very large HDL	preg_ht
-0.0394084	-0.297679	0.218862	0.764893	0.377	Phospholipids to total lipids ratio in very large HDL	preg_dia
0.199895	-0.500627	0.900418	0.575971	0.801	Phospholipids to total lipids ratio in very large HDL	sga
0.0283429	-0.168885	0.22557	0.778205	0	Phospholipids to total lipids ratio in very large HDL	lga
0.0291917	-0.221852	0.280236	0.819718	0	Phospholipids in very large HDL	preeclam
-0.0177678	-0.193491	0.157956	0.842907	0	Phospholipids in very large HDL	preterm
-0.107366	-0.275042	0.0603097	0.209478	0	Phospholipids in very large HDL	preg_ht
-0.12041	-0.290284	0.0494633	0.164752	0	Phospholipids in very large HDL	preg_dia
0.100811	-0.570272	0.771893	0.768431	0.772	Phospholipids in very large HDL	sga
0.125207	-0.0393398	0.289753	0.135863	0	Phospholipids in very large HDL	lga
-0.136977	-0.742929	0.468976	0.657727	0.741	Triglycerides in very large HDL	preeclam
0.122963	-0.0516756	0.297601	0.167584	0	Triglycerides in very large HDL	preterm
0.0510586	-0.139662	0.241779	0.599784	0	Triglycerides in very large HDL	preg_ht
-0.085307	-0.515324	0.344711	0.697411	0.677	Triglycerides in very large HDL	preg_dia
0.0170342	-0.175182	0.209251	0.862108	0	Triglycerides in very large HDL	sga
0.136087	-0.0237222	0.295897	0.0951122	0	Triglycerides in very large HDL	lga
-0.0529593	-0.323698	0.217779	0.701431	0	Total cholesterol to total lipids ratio in very large VLDL	preeclam
-0.0774657	-0.218443	0.0635111	0.281486	0	Total cholesterol to total lipids ratio in very large VLDL	preterm
0.081014	-0.171667	0.333695	0.529743	0	Total cholesterol to total lipids ratio in very large VLDL	preg_ht
0.0752585	-0.310218	0.460735	0.701976	0.269	Total cholesterol to total lipids ratio in very large VLDL	preg_dia
0.0689329	-0.122511	0.260377	0.480362	0	Total cholesterol to total lipids ratio in very large VLDL	sga
0.0240935	-0.183501	0.231688	0.820055	0	Total cholesterol to total lipids ratio in very large VLDL	lga
-0.0737965	-0.657102	0.509509	0.804163	0.77	Total cholesterol in very large VLDL	preeclam
0.167969	-0.0247562	0.360694	0.0875993	0	Total cholesterol in very large VLDL	preterm
0.10219	-0.0952721	0.299651	0.310433	0	Total cholesterol in very large VLDL	preg_ht
0.0032835	-0.212711	0.219278	0.976231	0.213	Total cholesterol in very large VLDL	preg_dia
0.0818331	-0.148358	0.312024	0.485947	0.154	Total cholesterol in very large VLDL	sga
0.056342	-0.128449	0.241133	0.550118	0	Total cholesterol in very large VLDL	lga
0.118648	-0.196874	0.434171	0.46111	0.217	Cholesteryl esters to total lipids ratio in very large VLDL	preeclam
-0.0686454	-0.198098	0.0608076	0.298658	0	Cholesteryl esters to total lipids ratio in very large VLDL	preterm
0.076275	-0.184542	0.337092	0.566519	0	Cholesteryl esters to total lipids ratio in very large VLDL	preg_ht
0.084181	-0.132781	0.301143	0.446978	0	Cholesteryl esters to total lipids ratio in very large VLDL	preg_dia
0.0433543	-0.151746	0.238455	0.663175	0	Cholesteryl esters to total lipids ratio in very large VLDL	sga
-0.0245904	-0.322346	0.273166	0.871412	0.556	Cholesteryl esters to total lipids ratio in very large VLDL	lga
-0.0474271	-0.647239	0.552385	0.876842	0.788	Cholesteryl esters in very large VLDL	preeclam
0.170637	-0.0182405	0.359515	0.0766132	0	Cholesteryl esters in very large VLDL	preterm
0.119539	-0.12962	0.368699	0.347048	0.23	Cholesteryl esters in very large VLDL	preg_ht
0.0359306	-0.143214	0.215075	0.694241	0	Cholesteryl esters in very large VLDL	preg_dia
0.0823492	-0.170689	0.335387	0.523568	0.212	Cholesteryl esters in very large VLDL	sga
0.0642343	-0.12103	0.249498	0.496787	0	Cholesteryl esters in very large VLDL	lga
-0.267418	-0.565939	0.0311041	0.0791314	0	Free cholesterol to total lipids ratio in very large VLDL	preeclam
-0.0594828	-0.235785	0.116819	0.508436	0	Free cholesterol to total lipids ratio in very large VLDL	preterm
0.0210877	-0.196595	0.23877	0.849412	0	Free cholesterol to total lipids ratio in very large VLDL	preg_ht
-0.101836	-0.789901	0.586229	0.771754	0.818	Free cholesterol to total lipids ratio in very large VLDL	preg_dia
0.0974	-0.112043	0.306843	0.362049	0	Free cholesterol to total lipids ratio in very large VLDL	sga
0.0102487	-0.19351	0.214008	0.921469	0	Free cholesterol to total lipids ratio in very large VLDL	lga
-0.0990098	-0.652841	0.454822	0.726048	0.742	Free cholesterol in very large VLDL	preeclam
0.163771	-0.0325901	0.360132	0.102119	0	Free cholesterol in very large VLDL	preterm
0.100671	-0.0978884	0.299231	0.320361	0	Free cholesterol in very large VLDL	preg_ht
-0.0315064	-0.279751	0.216738	0.803552	0.399	Free cholesterol in very large VLDL	preg_dia
0.0848543	-0.106948	0.276657	0.385889	0.044	Free cholesterol in very large VLDL	sga
0.0482652	-0.136399	0.23293	0.608462	0	Free cholesterol in very large VLDL	lga
-0.0617056	-0.701637	0.578225	0.8501	0.813	Total lipids in very large VLDL	preeclam
0.177169	-0.014111	0.368449	0.0694664	0	Total lipids in very large VLDL	preterm
0.100629	-0.0991899	0.300448	0.323623	0	Total lipids in very large VLDL	preg_ht
0.0185606	-0.155373	0.192494	0.834331	0	Total lipids in very large VLDL	preg_dia
0.0925153	-0.114515	0.299546	0.381114	0.079	Total lipids in very large VLDL	sga
0.044772	-0.139523	0.229067	0.63397	0	Total lipids in very large VLDL	lga
-0.145522	-0.442124	0.15108	0.336243	0	Phospholipids to total lipids ratio in very large VLDL	preeclam
-0.0390577	-0.206827	0.128711	0.648179	0	Phospholipids to total lipids ratio in very large VLDL	preterm
-0.0500434	-0.287355	0.187268	0.679379	0	Phospholipids to total lipids ratio in very large VLDL	preg_ht
-0.110071	-0.546005	0.325864	0.620686	0.708	Phospholipids to total lipids ratio in very large VLDL	preg_dia
0.0232333	-0.152057	0.198523	0.795035	0	Phospholipids to total lipids ratio in very large VLDL	sga
0.0309358	-0.269151	0.331023	0.839876	0.581	Phospholipids to total lipids ratio in very large VLDL	lga
-0.0779038	-0.665182	0.509374	0.794869	0.773	Phospholipids in very large VLDL	preeclam
0.170795	-0.0243011	0.365891	0.086193	0	Phospholipids in very large VLDL	preterm
0.0979715	-0.101312	0.297255	0.335269	0	Phospholipids in very large VLDL	preg_ht
0.00263378	-0.173206	0.178474	0.97658	0.024	Phospholipids in very large VLDL	preg_dia
0.0854699	-0.128912	0.299852	0.434568	0.11	Phospholipids in very large VLDL	sga
0.0461515	-0.138753	0.231056	0.6247	0	Phospholipids in very large VLDL	lga
-0.052628	-0.719235	0.613979	0.877028	0.83	Triglycerides in very large VLDL	preeclam
0.18089	-0.0088799	0.370659	0.0617271	0	Triglycerides in very large VLDL	preterm
0.0991132	-0.101217	0.299444	0.332202	0	Triglycerides in very large VLDL	preg_ht
0.0213588	-0.152768	0.195485	0.81001	0	Triglycerides in very large VLDL	preg_dia
0.0982855	-0.0952043	0.291775	0.319451	0.038	Triglycerides in very large VLDL	sga
0.0406818	-0.143126	0.224489	0.664438	0	Triglycerides in very large VLDL	lga
0.104409	-0.171747	0.380565	0.45868	0.25	Total cholesterol to total lipids ratio in very small VLDL	preeclam
0.0788245	-0.0796989	0.237348	0.32977	0	Total cholesterol to total lipids ratio in very small VLDL	preterm
0.167281	-0.0361161	0.370679	0.106974	0.052	Total cholesterol to total lipids ratio in very small VLDL	preg_ht
-0.0790352	-0.639529	0.481459	0.78226	0.796	Total cholesterol to total lipids ratio in very small VLDL	preg_dia
-0.0837695	-0.251717	0.0841783	0.328274	0	Total cholesterol to total lipids ratio in very small VLDL	sga
0.0829812	-0.0998747	0.265837	0.373764	0.198	Total cholesterol to total lipids ratio in very small VLDL	lga
0.142082	-0.153638	0.437802	0.346354	0	Total cholesterol in very small VLDL	preeclam
-0.0251579	-0.284654	0.234338	0.849296	0.447	Total cholesterol in very small VLDL	preterm
0.110923	-0.0713034	0.29315	0.23285	0	Total cholesterol in very small VLDL	preg_ht
0.100584	-0.221131	0.422298	0.540021	0.35	Total cholesterol in very small VLDL	preg_dia
0.115248	-0.0854657	0.315962	0.260422	0	Total cholesterol in very small VLDL	sga
0.0908006	-0.196053	0.377654	0.53499	0.675	Total cholesterol in very small VLDL	lga
0.0407448	-0.341966	0.423456	0.83471	0.517	Cholesteryl esters to total lipids ratio in very small VLDL	preeclam
0.155349	-0.0154263	0.326125	0.0745995	0.079	Cholesteryl esters to total lipids ratio in very small VLDL	preterm
0.116461	-0.0707845	0.303706	0.22283	0	Cholesteryl esters to total lipids ratio in very small VLDL	preg_ht
-0.133123	-0.754496	0.48825	0.674556	0.816	Cholesteryl esters to total lipids ratio in very small VLDL	preg_dia
-0.0559348	-0.226704	0.114835	0.520888	0	Cholesteryl esters to total lipids ratio in very small VLDL	sga
0.0666927	-0.104925	0.238311	0.44626	0.016	Cholesteryl esters to total lipids ratio in very small VLDL	lga
0.14304	-0.154777	0.440857	0.346521	0	Cholesteryl esters in very small VLDL	preeclam
0.0183427	-0.242017	0.278703	0.890176	0.438	Cholesteryl esters in very small VLDL	preterm
0.106697	-0.0742516	0.287646	0.247803	0	Cholesteryl esters in very small VLDL	preg_ht
0.0654208	-0.335663	0.466504	0.749203	0.537	Cholesteryl esters in very small VLDL	preg_dia
0.106775	-0.0942866	0.307837	0.297944	0	Cholesteryl esters in very small VLDL	sga
0.0880292	-0.197105	0.373164	0.545114	0.676	Cholesteryl esters in very small VLDL	lga
0.127503	-0.154769	0.409776	0.375983	0.194	Free cholesterol to total lipids ratio in very small VLDL	preeclam
-0.228826	-0.395095	-0.062557	0.00698871	0	Free cholesterol to total lipids ratio in very small VLDL	preterm
-0.101183	-0.718416	0.51605	0.747985	0.703	Free cholesterol to total lipids ratio in very small VLDL	preg_ht
0.0248481	-0.137697	0.187394	0.76447	0	Free cholesterol to total lipids ratio in very small VLDL	preg_dia
-0.0730307	-0.236013	0.0899521	0.379815	0	Free cholesterol to total lipids ratio in very small VLDL	sga
0.0134188	-0.149292	0.17613	0.871591	0	Free cholesterol to total lipids ratio in very small VLDL	lga
0.1054	-0.218421	0.429221	0.523508	0	Free cholesterol in very small VLDL	preeclam
-0.122772	-0.331928	0.0863833	0.249946	0.233	Free cholesterol in very small VLDL	preterm
0.111584	-0.076898	0.300066	0.245916	0	Free cholesterol in very small VLDL	preg_ht
0.116592	-0.0949902	0.328175	0.280126	0	Free cholesterol in very small VLDL	preg_dia
0.116478	-0.0775208	0.310477	0.239286	0	Free cholesterol in very small VLDL	sga
0.0767022	-0.171149	0.324554	0.544151	0.532	Free cholesterol in very small VLDL	lga
0.128385	-0.186164	0.442934	0.423728	0	Total lipids in very small VLDL	preeclam
-0.0591749	-0.34016	0.221811	0.67978	0.531	Total lipids in very small VLDL	preterm
0.0978906	-0.0958348	0.291616	0.321988	0	Total lipids in very small VLDL	preg_ht
0.133408	-0.0890788	0.355896	0.239899	0	Total lipids in very small VLDL	preg_dia
0.156603	-0.0450324	0.358238	0.127951	0	Total lipids in very small VLDL	sga
0.0984994	-0.165357	0.362356	0.464371	0.588	Total lipids in very small VLDL	lga
0.143844	-0.354425	0.642113	0.571519	0.674	Phospholipids to total lipids ratio in very small VLDL	preeclam
-0.267819	-0.444967	-0.0906703	0.00304519	0	Phospholipids to total lipids ratio in very small VLDL	preterm
-0.207437	-0.742441	0.327567	0.447293	0.831	Phospholipids to total lipids ratio in very small VLDL	preg_ht
0.107682	-0.346256	0.56162	0.641976	0.694	Phospholipids to total lipids ratio in very small VLDL	preg_dia
-0.0329887	-0.200566	0.134589	0.699622	0	Phospholipids to total lipids ratio in very small VLDL	sga
0.00152038	-0.185152	0.188192	0.987264	0	Phospholipids to total lipids ratio in very small VLDL	lga
0.123449	-0.205179	0.452077	0.461573	0	Phospholipids in very small VLDL	preeclam
-0.157518	-0.440508	0.125471	0.275291	0.548	Phospholipids in very small VLDL	preterm
0.0809208	-0.109245	0.271087	0.404271	0	Phospholipids in very small VLDL	preg_ht
0.102509	-0.112138	0.317157	0.349262	0	Phospholipids in very small VLDL	preg_dia
0.127809	-0.0708745	0.326493	0.207379	0	Phospholipids in very small VLDL	sga
0.0817951	-0.169529	0.333119	0.52355	0.513	Phospholipids in very small VLDL	lga
0.027856	-0.273976	0.329688	0.856458	0	Triglycerides in very small VLDL	preeclam
0.0318179	-0.156508	0.220144	0.74054	0.133	Triglycerides in very small VLDL	preterm
0.21131	-0.356953	0.779573	0.466113	0.662	Triglycerides in very small VLDL	preg_ht
0.0843896	-0.11502	0.283799	0.406848	0	Triglycerides in very small VLDL	preg_dia
0.192157	0.00474315	0.37957	0.044477	0	Triglycerides in very small VLDL	sga
0.085757	-0.0997814	0.271295	0.364985	0	Triglycerides in very small VLDL	lga
0.102022	-0.128837	0.332881	0.386406	0	Total cholesterol to total lipids ratio in chylomicrons and extremely large VLDL	preeclam
-0.0230839	-0.173874	0.127706	0.764144	0	Total cholesterol to total lipids ratio in chylomicrons and extremely large VLDL	preterm
0.113317	-0.18782	0.414455	0.460799	0	Total cholesterol to total lipids ratio in chylomicrons and extremely large VLDL	preg_ht
0.112992	-0.0527154	0.2787	0.181401	0	Total cholesterol to total lipids ratio in chylomicrons and extremely large VLDL	preg_dia
0.0393365	-0.141789	0.220462	0.670355	0	Total cholesterol to total lipids ratio in chylomicrons and extremely large VLDL	sga
0.188008	-0.0347015	0.410718	0.0980112	0	Total cholesterol to total lipids ratio in chylomicrons and extremely large VLDL	lga
-0.0897954	-0.668404	0.488813	0.760998	0.76	Total cholesterol in chylomicrons and extremely large VLDL	preeclam
0.154897	-0.0383231	0.348117	0.11613	0	Total cholesterol in chylomicrons and extremely large VLDL	preterm
0.0963816	-0.101289	0.294053	0.339249	0	Total cholesterol in chylomicrons and extremely large VLDL	preg_ht
-0.0191361	-0.287353	0.249081	0.888791	0.448	Total cholesterol in chylomicrons and extremely large VLDL	preg_dia
0.108311	-0.0738523	0.290474	0.243874	0	Total cholesterol in chylomicrons and extremely large VLDL	sga
0.0603934	-0.123608	0.244394	0.520026	0	Total cholesterol in chylomicrons and extremely large VLDL	lga
0.0743887	-0.16011	0.308887	0.534106	0	Cholesteryl esters to total lipids ratio in chylomicrons and extremely large VLDL	preeclam
-0.0539982	-0.197636	0.0896394	0.461234	0	Cholesteryl esters to total lipids ratio in chylomicrons and extremely large VLDL	preterm
-0.00960908	-0.233943	0.214725	0.933094	0	Cholesteryl esters to total lipids ratio in chylomicrons and extremely large VLDL	preg_ht
0.0650234	-0.106596	0.236643	0.457728	0	Cholesteryl esters to total lipids ratio in chylomicrons and extremely large VLDL	preg_dia
0.0499392	-0.137535	0.237413	0.601605	0	Cholesteryl esters to total lipids ratio in chylomicrons and extremely large VLDL	sga
0.225074	-0.00532683	0.455474	0.0555372	0	Cholesteryl esters to total lipids ratio in chylomicrons and extremely large VLDL	lga
-0.0509703	-0.596548	0.494608	0.854713	0.717	Cholesteryl esters in chylomicrons and extremely large VLDL	preeclam
0.135366	-0.0570149	0.327747	0.167864	0	Cholesteryl esters in chylomicrons and extremely large VLDL	preterm
0.0967751	-0.144549	0.338099	0.43188	0.204	Cholesteryl esters in chylomicrons and extremely large VLDL	preg_ht
-0.0063471	-0.290955	0.27826	0.965136	0.464	Cholesteryl esters in chylomicrons and extremely large VLDL	preg_dia
0.123508	-0.0785406	0.325557	0.230884	0.046	Cholesteryl esters in chylomicrons and extremely large VLDL	sga
0.0748324	-0.10854	0.258205	0.423803	0	Cholesteryl esters in chylomicrons and extremely large VLDL	lga
0.0255691	-0.279898	0.331037	0.869685	0.088	Free cholesterol to total lipids ratio in chylomicrons and extremely large VLDL	preeclam
0.0530636	-0.115253	0.22138	0.536641	0	Free cholesterol to total lipids ratio in chylomicrons and extremely large VLDL	preterm
0.218797	-0.0963743	0.533967	0.173628	0	Free cholesterol to total lipids ratio in chylomicrons and extremely large VLDL	preg_ht
0.120471	-0.085522	0.326464	0.251693	0.042	Free cholesterol to total lipids ratio in chylomicrons and extremely large VLDL	preg_dia
-0.00278545	-0.189212	0.183641	0.976638	0	Free cholesterol to total lipids ratio in chylomicrons and extremely large VLDL	sga
0.0465304	-0.145683	0.238744	0.635171	0	Free cholesterol to total lipids ratio in chylomicrons and extremely large VLDL	lga
-0.12221	-0.719179	0.474758	0.688243	0.781	Free cholesterol in chylomicrons and extremely large VLDL	preeclam
0.168443	-0.0267703	0.363656	0.0908011	0	Free cholesterol in chylomicrons and extremely large VLDL	preterm
0.103078	-0.0980342	0.30419	0.31511	0	Free cholesterol in chylomicrons and extremely large VLDL	preg_ht
-0.0296846	-0.275207	0.215837	0.812682	0.397	Free cholesterol in chylomicrons and extremely large VLDL	preg_dia
0.0848849	-0.0931767	0.262947	0.350125	0	Free cholesterol in chylomicrons and extremely large VLDL	sga
0.0433279	-0.142094	0.22875	0.646961	0	Free cholesterol in chylomicrons and extremely large VLDL	lga
-0.110742	-0.754279	0.532795	0.735908	0.805	Total lipids in chylomicrons and extremely large VLDL	preeclam
0.166478	-0.0279723	0.360929	0.0933436	0	Total lipids in chylomicrons and extremely large VLDL	preterm
0.0839869	-0.113233	0.281207	0.403909	0	Total lipids in chylomicrons and extremely large VLDL	preg_ht
-0.0349734	-0.311163	0.241216	0.80399	0.521	Total lipids in chylomicrons and extremely large VLDL	preg_dia
0.0534807	-0.200727	0.307689	0.68009	0.251	Total lipids in chylomicrons and extremely large VLDL	sga
0.0446292	-0.141961	0.23122	0.639221	0	Total lipids in chylomicrons and extremely large VLDL	lga
0.0444763	-0.185305	0.274258	0.704414	0	Phospholipids to total lipids ratio in chylomicrons and extremely large VLDL	preeclam
-0.0218794	-0.181797	0.138038	0.788579	0	Phospholipids to total lipids ratio in chylomicrons and extremely large VLDL	preterm
0.0738837	-0.167627	0.315394	0.548774	0	Phospholipids to total lipids ratio in chylomicrons and extremely large VLDL	preg_ht
-0.0257851	-0.217947	0.166377	0.792553	0	Phospholipids to total lipids ratio in chylomicrons and extremely large VLDL	preg_dia
-0.0971698	-0.276984	0.082644	0.289532	0	Phospholipids to total lipids ratio in chylomicrons and extremely large VLDL	sga
0.0588261	-0.134795	0.252447	0.551524	0	Phospholipids to total lipids ratio in chylomicrons and extremely large VLDL	lga
-0.108245	-0.724967	0.508478	0.730843	0.787	Phospholipids in chylomicrons and extremely large VLDL	preeclam
0.16823	-0.0272217	0.363683	0.0916054	0	Phospholipids in chylomicrons and extremely large VLDL	preterm
0.0844532	-0.114592	0.283499	0.405638	0	Phospholipids in chylomicrons and extremely large VLDL	preg_ht
-0.0518751	-0.340957	0.237207	0.725055	0.58	Phospholipids in chylomicrons and extremely large VLDL	preg_dia
0.073254	-0.131626	0.278133	0.483441	0.084	Phospholipids in chylomicrons and extremely large VLDL	sga
0.0455378	-0.141923	0.232999	0.633994	0	Phospholipids in chylomicrons and extremely large VLDL	lga
-0.113816	-0.770984	0.543352	0.734272	0.812	Triglycerides in chylomicrons and extremely large VLDL	preeclam
0.167677	-0.0266236	0.361977	0.0907596	0	Triglycerides in chylomicrons and extremely large VLDL	preterm
0.080378	-0.116607	0.277363	0.423859	0	Triglycerides in chylomicrons and extremely large VLDL	preg_ht
-0.0342226	-0.308272	0.239826	0.806646	0.517	Triglycerides in chylomicrons and extremely large VLDL	preg_dia
0.0389749	-0.234837	0.312786	0.780256	0.321	Triglycerides in chylomicrons and extremely large VLDL	sga
0.0410661	-0.145829	0.227961	0.666716	0	Triglycerides in chylomicrons and extremely large VLDL	lga

## Sheet: Childhood
estimate	lci	uci	pval	I2	out	exp
-0.0565989	-0.249231	0.136034	0.564701	0	Total lipids in chylomicrons and extremely large VLDL	preeclam
0.142166	-0.285246	0.569579	0.51445	0.694	Total lipids in chylomicrons and extremely large VLDL	preterm
0.0732945	-0.0237333	0.170322	0.138726	0	Total lipids in chylomicrons and extremely large VLDL	preg_ht
-0.00170071	-0.284158	0.280757	0.990584	0	Total lipids in chylomicrons and extremely large VLDL	preg_dia
-0.201822	-0.488455	0.0848103	0.167574	0.467	Total lipids in chylomicrons and extremely large VLDL	sga
-0.132058	-0.223835	-0.0402806	0.00479961	0	Total lipids in chylomicrons and extremely large VLDL	lga
-0.0736473	-0.261552	0.114257	0.442375	0	Phospholipids in chylomicrons and extremely large VLDL	preeclam
0.130032	-0.269146	0.52921	0.523176	0.673	Phospholipids in chylomicrons and extremely large VLDL	preterm
0.0734972	-0.0234385	0.170433	0.137264	0	Phospholipids in chylomicrons and extremely large VLDL	preg_ht
-0.000671572	-0.280529	0.279186	0.996247	0	Phospholipids in chylomicrons and extremely large VLDL	preg_dia
-0.211464	-0.50704	0.0841133	0.160852	0.512	Phospholipids in chylomicrons and extremely large VLDL	sga
-0.132946	-0.224805	-0.0410867	0.00455944	0	Phospholipids in chylomicrons and extremely large VLDL	lga
-0.0499892	-0.247242	0.147264	0.619395	0	Total cholesterol in chylomicrons and extremely large VLDL	preeclam
0.21384	-0.330683	0.758364	0.441478	0.789	Total cholesterol in chylomicrons and extremely large VLDL	preterm
0.0732072	-0.0241635	0.170578	0.140595	0	Total cholesterol in chylomicrons and extremely large VLDL	preg_ht
0.0175557	-0.289578	0.32469	0.910799	0	Total cholesterol in chylomicrons and extremely large VLDL	preg_dia
-0.248788	-0.602808	0.105231	0.168397	0.716	Total cholesterol in chylomicrons and extremely large VLDL	sga
-0.130358	-0.221496	-0.039221	0.00505615	0	Total cholesterol in chylomicrons and extremely large VLDL	lga
-0.0263259	-0.251819	0.199167	0.819007	0.103	Cholesteryl esters in chylomicrons and extremely large VLDL	preeclam
0.268042	-0.365375	0.901459	0.406881	0.828	Cholesteryl esters in chylomicrons and extremely large VLDL	preterm
0.0712188	-0.0263741	0.168812	0.152633	0	Cholesteryl esters in chylomicrons and extremely large VLDL	preg_ht
0.0450699	-0.305325	0.395465	0.800962	0	Cholesteryl esters in chylomicrons and extremely large VLDL	preg_dia
-0.277934	-0.69189	0.136022	0.188194	0.842	Cholesteryl esters in chylomicrons and extremely large VLDL	sga
-0.119835	-0.211345	-0.0283239	0.01027	0	Cholesteryl esters in chylomicrons and extremely large VLDL	lga
-0.0748908	-0.260368	0.110587	0.428721	0	Free cholesterol in chylomicrons and extremely large VLDL	preeclam
0.148398	-0.28198	0.578776	0.49916	0.716	Free cholesterol in chylomicrons and extremely large VLDL	preterm
0.0715407	-0.0255341	0.168615	0.14862	0	Free cholesterol in chylomicrons and extremely large VLDL	preg_ht
-0.0133424	-0.287257	0.260572	0.923942	0	Free cholesterol in chylomicrons and extremely large VLDL	preg_dia
-0.19385	-0.454653	0.0669522	0.145169	0.436	Free cholesterol in chylomicrons and extremely large VLDL	sga
-0.132371	-0.223905	-0.0408368	0.00459153	0	Free cholesterol in chylomicrons and extremely large VLDL	lga
-0.0572074	-0.248803	0.134388	0.558403	0	Triglycerides in chylomicrons and extremely large VLDL	preeclam
0.129431	-0.277938	0.536799	0.533464	0.67	Triglycerides in chylomicrons and extremely large VLDL	preterm
0.0727394	-0.0242599	0.169739	0.141624	0	Triglycerides in chylomicrons and extremely large VLDL	preg_ht
-0.00548485	-0.284312	0.273343	0.969245	0	Triglycerides in chylomicrons and extremely large VLDL	preg_dia
-0.189101	-0.455926	0.0777245	0.164821	0.395	Triglycerides in chylomicrons and extremely large VLDL	sga
-0.131547	-0.223493	-0.0396017	0.00504518	0	Triglycerides in chylomicrons and extremely large VLDL	lga
-0.00640344	-0.190559	0.177752	0.945665	0	Total lipids in very large VLDL	preeclam
0.151158	-0.275313	0.577629	0.487252	0.698	Total lipids in very large VLDL	preterm
0.0690624	-0.0281925	0.166317	0.163982	0	Total lipids in very large VLDL	preg_ht
-0.0182546	-0.305735	0.269226	0.900955	0	Total lipids in very large VLDL	preg_dia
-0.124891	-0.255811	0.00602873	0.0615242	0	Total lipids in very large VLDL	sga
-0.134484	-0.22591	-0.0430587	0.0039385	0	Total lipids in very large VLDL	lga
-0.0488681	-0.225259	0.127523	0.587132	0	Phospholipids in very large VLDL	preeclam
0.155619	-0.273318	0.584555	0.477037	0.7	Phospholipids in very large VLDL	preterm
0.069478	-0.0278432	0.166799	0.161745	0	Phospholipids in very large VLDL	preg_ht
-0.00759644	-0.296219	0.281026	0.958859	0	Phospholipids in very large VLDL	preg_dia
-0.13272	-0.260771	-0.00466818	0.0422129	0	Phospholipids in very large VLDL	sga
-0.134413	-0.225378	-0.0434482	0.00377818	0	Phospholipids in very large VLDL	lga
-0.0214773	-0.20677	0.163815	0.820284	0	Total cholesterol in very large VLDL	preeclam
0.200339	-0.32538	0.726058	0.455127	0.783	Total cholesterol in very large VLDL	preterm
0.0765737	-0.020376	0.173523	0.121613	0	Total cholesterol in very large VLDL	preg_ht
0.00629297	-0.287556	0.300142	0.966519	0	Total cholesterol in very large VLDL	preg_dia
-0.194336	-0.459947	0.0712762	0.151569	0.509	Total cholesterol in very large VLDL	sga
-0.130475	-0.221373	-0.0395768	0.0049032	0	Total cholesterol in very large VLDL	lga
0.0198644	-0.171078	0.210807	0.83843	0	Cholesteryl esters in very large VLDL	preeclam
0.197778	-0.330332	0.725888	0.462943	0.78	Cholesteryl esters in very large VLDL	preterm
0.0766377	-0.0200586	0.173334	0.12033	0	Cholesteryl esters in very large VLDL	preg_ht
-0.00257318	-0.304555	0.299409	0.986675	0	Cholesteryl esters in very large VLDL	preg_dia
-0.204069	-0.50187	0.0937313	0.179248	0.574	Cholesteryl esters in very large VLDL	sga
-0.127389	-0.218516	-0.0362615	0.00614624	0	Cholesteryl esters in very large VLDL	lga
-0.0715095	-0.251382	0.108363	0.435863	0	Free cholesterol in very large VLDL	preeclam
0.197056	-0.313489	0.707601	0.449355	0.782	Free cholesterol in very large VLDL	preterm
0.0752813	-0.0218981	0.172461	0.128936	0	Free cholesterol in very large VLDL	preg_ht
0.0151744	-0.272125	0.302474	0.91755	0	Free cholesterol in very large VLDL	preg_dia
-0.172659	-0.384363	0.039046	0.109937	0.359	Free cholesterol in very large VLDL	sga
-0.131988	-0.222896	-0.0410808	0.00443187	0	Free cholesterol in very large VLDL	lga
0.00290964	-0.183403	0.189222	0.975582	0	Triglycerides in very large VLDL	preeclam
0.136239	-0.261557	0.534036	0.502056	0.664	Triglycerides in very large VLDL	preterm
0.0664325	-0.0308826	0.163748	0.180904	0	Triglycerides in very large VLDL	preg_ht
-0.0277936	-0.313502	0.257915	0.848789	0	Triglycerides in very large VLDL	preg_dia
-0.122256	-0.254552	0.0100404	0.0701075	0	Triglycerides in very large VLDL	sga
-0.13515	-0.226949	-0.0433507	0.00390764	0	Triglycerides in very large VLDL	lga
0.00515364	-0.190044	0.200352	0.95873	0	Total lipids in large VLDL	preeclam
0.0633853	-0.210254	0.337025	0.649827	0.375	Total lipids in large VLDL	preterm
0.0724345	-0.0246416	0.16951	0.143618	0	Total lipids in large VLDL	preg_ht
-0.0221887	-0.323021	0.278643	0.885056	0	Total lipids in large VLDL	preg_dia
-0.106167	-0.242119	0.0297846	0.125875	0	Total lipids in large VLDL	sga
-0.145298	-0.237057	-0.0535384	0.00191223	0	Total lipids in large VLDL	lga
0.000985435	-0.191903	0.193874	0.992011	0	Phospholipids in large VLDL	preeclam
0.0756213	-0.213304	0.364546	0.60796	0.414	Phospholipids in large VLDL	preterm
0.0894299	-0.10108	0.279939	0.357544	0.074	Phospholipids in large VLDL	preg_ht
-0.0212536	-0.323322	0.280815	0.890317	0	Phospholipids in large VLDL	preg_dia
-0.108862	-0.243963	0.0262391	0.114267	0	Phospholipids in large VLDL	sga
-0.144595	-0.236067	-0.0531222	0.00194698	0	Phospholipids in large VLDL	lga
0.00313223	-0.190088	0.196353	0.974654	0	Total cholesterol in large VLDL	preeclam
0.100977	-0.23797	0.439925	0.559286	0.524	Total cholesterol in large VLDL	preterm
0.0912328	-0.0905611	0.273027	0.325311	0.068	Total cholesterol in large VLDL	preg_ht
-0.00152949	-0.315	0.311941	0.99237	0	Total cholesterol in large VLDL	preg_dia
-0.112232	-0.246888	0.0224235	0.102347	0	Total cholesterol in large VLDL	sga
-0.137426	-0.228918	-0.0459334	0.00324045	0	Total cholesterol in large VLDL	lga
0.0192497	-0.179747	0.218247	0.849627	0	Cholesteryl esters in large VLDL	preeclam
0.0663075	-0.218608	0.351223	0.648292	0.395	Cholesteryl esters in large VLDL	preterm
0.0885044	-0.0584248	0.235434	0.23776	0.042	Cholesteryl esters in large VLDL	preg_ht
0.0321251	-0.297324	0.361574	0.848432	0	Cholesteryl esters in large VLDL	preg_dia
-0.11245	-0.278608	0.0537092	0.184699	0.089	Cholesteryl esters in large VLDL	sga
-0.133504	-0.225559	-0.0414484	0.00447685	0	Cholesteryl esters in large VLDL	lga
-0.00905925	-0.195814	0.177696	0.924255	0	Free cholesterol in large VLDL	preeclam
0.134789	-0.251309	0.520887	0.493827	0.628	Free cholesterol in large VLDL	preterm
0.0763742	-0.0537327	0.206481	0.249929	0.018	Free cholesterol in large VLDL	preg_ht
-0.0344883	-0.334846	0.265869	0.821939	0	Free cholesterol in large VLDL	preg_dia
-0.117292	-0.251053	0.0164683	0.0856768	0	Free cholesterol in large VLDL	sga
-0.138108	-0.229486	-0.0467313	0.00305337	0	Free cholesterol in large VLDL	lga
0.00581695	-0.190819	0.202453	0.953764	0	Triglycerides in large VLDL	preeclam
0.0451241	-0.195509	0.285757	0.713219	0.289	Triglycerides in large VLDL	preterm
0.0703807	-0.0267759	0.167537	0.155664	0	Triglycerides in large VLDL	preg_ht
-0.0299612	-0.325902	0.26598	0.842711	0	Triglycerides in large VLDL	preg_dia
-0.103628	-0.240138	0.0328817	0.136788	0	Triglycerides in large VLDL	sga
-0.147938	-0.239951	-0.0559237	0.00162611	0	Triglycerides in large VLDL	lga
0.012226	-0.200204	0.224656	0.910188	0	Total lipids in medium VLDL	preeclam
0.0555659	-0.212874	0.324006	0.68496	0.367	Total lipids in medium VLDL	preterm
0.107448	-0.103631	0.318528	0.318423	0.114	Total lipids in medium VLDL	preg_ht
0.0125881	-0.317299	0.342475	0.940382	0	Total lipids in medium VLDL	preg_dia
-0.0946408	-0.233132	0.0438499	0.180445	0	Total lipids in medium VLDL	sga
-0.139984	-0.231314	-0.048653	0.002664	0	Total lipids in medium VLDL	lga
0.00330576	-0.210243	0.216854	0.975796	0	Phospholipids in medium VLDL	preeclam
0.0527279	-0.199098	0.304554	0.681525	0.327	Phospholipids in medium VLDL	preterm
0.127712	-0.13887	0.394294	0.34775	0.195	Phospholipids in medium VLDL	preg_ht
0.0178549	-0.310139	0.345849	0.915032	0	Phospholipids in medium VLDL	preg_dia
-0.0973587	-0.23444	0.0397227	0.163917	0	Phospholipids in medium VLDL	sga
-0.140236	-0.231512	-0.0489596	0.00260158	0	Phospholipids in medium VLDL	lga
0.0332183	-0.18566	0.252097	0.766118	0	Total cholesterol in medium VLDL	preeclam
0.0680818	-0.208669	0.344833	0.629693	0.379	Total cholesterol in medium VLDL	preterm
0.0852181	-0.0110458	0.181482	0.0827289	0	Total cholesterol in medium VLDL	preg_ht
0.0702003	-0.290635	0.431036	0.702973	0	Total cholesterol in medium VLDL	preg_dia
-0.145304	-0.414177	0.12357	0.28951	0.371	Total cholesterol in medium VLDL	sga
-0.117903	-0.210935	-0.02487	0.0129947	0	Total cholesterol in medium VLDL	lga
0.0646051	-0.161275	0.290485	0.575084	0	Cholesteryl esters in medium VLDL	preeclam
0.0716809	-0.208019	0.351381	0.61546	0.388	Cholesteryl esters in medium VLDL	preterm
0.0800349	-0.0158878	0.175958	0.101979	0	Cholesteryl esters in medium VLDL	preg_ht
0.114575	-0.274985	0.504135	0.564311	0	Cholesteryl esters in medium VLDL	preg_dia
-0.191814	-0.573225	0.189598	0.324292	0.626	Cholesteryl esters in medium VLDL	sga
-0.0876559	-0.183472	0.00816058	0.0729671	0	Cholesteryl esters in medium VLDL	lga
0.00242425	-0.205569	0.210418	0.981775	0	Free cholesterol in medium VLDL	preeclam
0.0605221	-0.200452	0.321497	0.649446	0.351	Free cholesterol in medium VLDL	preterm
0.102868	-0.0969216	0.302657	0.312904	0.091	Free cholesterol in medium VLDL	preg_ht
0.0155084	-0.303868	0.334885	0.924178	0	Free cholesterol in medium VLDL	preg_dia
-0.098017	-0.234748	0.0387137	0.160014	0	Free cholesterol in medium VLDL	sga
-0.142326	-0.233735	-0.0509176	0.00227527	0	Free cholesterol in medium VLDL	lga
0.00560949	-0.204043	0.215262	0.958177	0	Triglycerides in medium VLDL	preeclam
0.0488094	-0.215028	0.312646	0.716911	0.363	Triglycerides in medium VLDL	preterm
0.107706	-0.115102	0.330514	0.343408	0.131	Triglycerides in medium VLDL	preg_ht
-0.0162174	-0.331459	0.299024	0.919686	0	Triglycerides in medium VLDL	preg_dia
-0.0919162	-0.230987	0.0471542	0.195181	0	Triglycerides in medium VLDL	sga
-0.146328	-0.237623	-0.0550332	0.00168117	0	Triglycerides in medium VLDL	lga
0.0435609	-0.187037	0.274159	0.7112	0	Total lipids in small VLDL	preeclam
0.0491273	-0.137124	0.235379	0.605172	0.166	Total lipids in small VLDL	preterm
0.220848	-0.163865	0.605562	0.260532	0.521	Total lipids in small VLDL	preg_ht
0.103453	-0.242122	0.449028	0.557375	0	Total lipids in small VLDL	preg_dia
-0.0683961	-0.203055	0.0662624	0.319488	0	Total lipids in small VLDL	sga
-0.11744	-0.21095	-0.0239298	0.0138345	0	Total lipids in small VLDL	lga
0.0464265	-0.188776	0.281629	0.698847	0	Phospholipids in small VLDL	preeclam
0.0500038	-0.0926715	0.192679	0.492137	0	Phospholipids in small VLDL	preterm
0.21914	-0.151634	0.589914	0.246699	0.555	Phospholipids in small VLDL	preg_ht
0.10499	-0.252232	0.462213	0.564582	0	Phospholipids in small VLDL	preg_dia
-0.0472849	-0.182128	0.0875579	0.491897	0	Phospholipids in small VLDL	sga
-0.118665	-0.213206	-0.0241235	0.0138908	0	Phospholipids in small VLDL	lga
0.0830927	-0.16328	0.329465	0.508595	0	Total cholesterol in small VLDL	preeclam
0.0527886	-0.15502	0.260597	0.618568	0.231	Total cholesterol in small VLDL	preterm
0.119785	0.0246204	0.214949	0.0136237	0	Total cholesterol in small VLDL	preg_ht
0.137502	-0.2185	0.493505	0.44904	0	Total cholesterol in small VLDL	preg_dia
-0.048923	-0.186536	0.0886902	0.485935	0	Total cholesterol in small VLDL	sga
-0.0651415	-0.163631	0.0333475	0.194859	0	Total cholesterol in small VLDL	lga
0.101766	-0.147094	0.350625	0.42285	0	Cholesteryl esters in small VLDL	preeclam
0.0559599	-0.180888	0.292807	0.643307	0.35	Cholesteryl esters in small VLDL	preterm
0.117024	0.0215777	0.21247	0.0162586	0	Cholesteryl esters in small VLDL	preg_ht
0.14838	-0.203166	0.499925	0.408091	0	Cholesteryl esters in small VLDL	preg_dia
-0.0996719	-0.397891	0.198547	0.512425	0.39	Cholesteryl esters in small VLDL	sga
-0.0429168	-0.143667	0.0578332	0.403779	0	Cholesteryl esters in small VLDL	lga
0.039646	-0.196483	0.275775	0.742097	0	Free cholesterol in small VLDL	preeclam
0.0480804	-0.0940392	0.1902	0.507283	0	Free cholesterol in small VLDL	preterm
0.206798	-0.161097	0.574693	0.270584	0.475	Free cholesterol in small VLDL	preg_ht
0.103871	-0.245343	0.453085	0.559908	0	Free cholesterol in small VLDL	preg_dia
-0.0577013	-0.191598	0.0761957	0.398321	0	Free cholesterol in small VLDL	sga
-0.106078	-0.200961	-0.0111953	0.0284358	0	Free cholesterol in small VLDL	lga
0.00778625	-0.207314	0.222886	0.94344	0	Triglycerides in small VLDL	preeclam
0.0461354	-0.14335	0.235621	0.633215	0.198	Triglycerides in small VLDL	preterm
0.270286	-0.247444	0.788015	0.306204	0.683	Triglycerides in small VLDL	preg_ht
0.0660415	-0.25207	0.384153	0.684082	0	Triglycerides in small VLDL	preg_dia
-0.0811212	-0.216755	0.0545129	0.241104	0	Triglycerides in small VLDL	sga
-0.139765	-0.232729	-0.0468003	0.00321236	0	Triglycerides in small VLDL	lga
0.0819803	-0.169773	0.333734	0.523319	0	Total lipids in very small VLDL	preeclam
0.0423274	-0.0957908	0.180446	0.548076	0	Total lipids in very small VLDL	preterm
0.0923105	-0.00289223	0.187513	0.0573779	0	Total lipids in very small VLDL	preg_ht
0.101666	-0.245229	0.448562	0.565686	0	Total lipids in very small VLDL	preg_dia
0.0143634	-0.124093	0.15282	0.838881	0	Total lipids in very small VLDL	sga
0.00766144	-0.0953553	0.110678	0.884108	0	Total lipids in very small VLDL	lga
-0.00132738	-0.239822	0.237167	0.991296	0	Phospholipids in very small VLDL	preeclam
0.0528299	-0.0798405	0.1855	0.435117	0	Phospholipids in very small VLDL	preterm
0.072433	-0.0223083	0.167174	0.134014	0	Phospholipids in very small VLDL	preg_ht
0.0729367	-0.23454	0.380414	0.641986	0	Phospholipids in very small VLDL	preg_dia
0.0141352	-0.125034	0.153304	0.842208	0	Phospholipids in very small VLDL	sga
0.010934	-0.0902059	0.112074	0.832195	0	Phospholipids in very small VLDL	lga
0.111518	-0.275907	0.498942	0.572643	0.182	Total cholesterol in very small VLDL	preeclam
0.0275322	-0.130807	0.185871	0.733253	0.073	Total cholesterol in very small VLDL	preterm
0.076509	-0.0187038	0.171722	0.115269	0	Total cholesterol in very small VLDL	preg_ht
0.11755	-0.256288	0.491389	0.5377	0	Total cholesterol in very small VLDL	preg_dia
0.0424966	-0.0964374	0.181431	0.548835	0	Total cholesterol in very small VLDL	sga
0.0598077	-0.049372	0.168987	0.282979	0	Total cholesterol in very small VLDL	lga
0.0614194	-0.426744	0.549583	0.80522	0.33	Cholesteryl esters in very small VLDL	preeclam
0.0347507	-0.172815	0.242317	0.742808	0.229	Cholesteryl esters in very small VLDL	preterm
0.0869328	-0.00746935	0.181335	0.0710925	0	Cholesteryl esters in very small VLDL	preg_ht
0.123756	-0.236175	0.483686	0.500376	0	Cholesteryl esters in very small VLDL	preg_dia
-0.0328164	-0.339626	0.273993	0.83395	0.271	Cholesteryl esters in very small VLDL	sga
0.0494339	-0.0601613	0.159029	0.376664	0	Cholesteryl esters in very small VLDL	lga
0.153266	-0.0636685	0.370201	0.166135	0	Free cholesterol in very small VLDL	preeclam
0.0386132	-0.0924671	0.169694	0.563696	0	Free cholesterol in very small VLDL	preterm
0.0468436	-0.0499194	0.143607	0.342707	0	Free cholesterol in very small VLDL	preg_ht
0.0999455	-0.300128	0.500019	0.624393	0	Free cholesterol in very small VLDL	preg_dia
0.081803	-0.0443104	0.207916	0.203614	0	Free cholesterol in very small VLDL	sga
0.0748326	-0.0305776	0.180243	0.1641	0	Free cholesterol in very small VLDL	lga
-0.0669752	-0.291135	0.157185	0.558142	0	Triglycerides in very small VLDL	preeclam
0.0568676	-0.0819042	0.195639	0.421872	0	Triglycerides in very small VLDL	preterm
0.126854	-0.187713	0.44142	0.429304	0.228	Triglycerides in very small VLDL	preg_ht
0.0615919	-0.24099	0.364174	0.689923	0	Triglycerides in very small VLDL	preg_dia
-0.0510944	-0.179785	0.0775963	0.436469	0	Triglycerides in very small VLDL	sga
-0.125878	-0.220456	-0.0312993	0.00909174	0	Triglycerides in very small VLDL	lga
-0.0385732	-0.267527	0.190381	0.741244	0	Total lipids in IDL	preeclam
0.047094	-0.0839385	0.178127	0.481168	0	Total lipids in IDL	preterm
0.0677427	-0.0256829	0.161168	0.155269	0	Total lipids in IDL	preg_ht
0.0806574	-0.222508	0.383823	0.602054	0	Total lipids in IDL	preg_dia
-0.0254163	-0.16476	0.113927	0.720719	0	Total lipids in IDL	sga
0.0116028	-0.0902996	0.113505	0.823407	0	Total lipids in IDL	lga
-0.0835222	-0.297476	0.130431	0.444199	0	Phospholipids in IDL	preeclam
0.0494502	-0.0808414	0.179742	0.456952	0	Phospholipids in IDL	preterm
0.0555347	-0.0374624	0.148532	0.241831	0	Phospholipids in IDL	preg_ht
0.0974644	-0.218373	0.413302	0.545295	0	Phospholipids in IDL	preg_dia
-0.040767	-0.179479	0.0979449	0.564597	0	Phospholipids in IDL	sga
0.00542139	-0.0941665	0.105009	0.915029	0	Phospholipids in IDL	lga
-0.00432578	-0.236884	0.228233	0.970918	0	Total cholesterol in IDL	preeclam
0.0356716	-0.0939501	0.165293	0.589626	0	Total cholesterol in IDL	preterm
0.0718848	-0.0221923	0.165962	0.134232	0	Total cholesterol in IDL	preg_ht
0.0635171	-0.246458	0.373493	0.687966	0	Total cholesterol in IDL	preg_dia
-0.0181653	-0.157512	0.121182	0.798336	0	Total cholesterol in IDL	sga
0.0276777	-0.0766432	0.131999	0.603061	0	Total cholesterol in IDL	lga
0.018159	-0.217968	0.254286	0.88019	0	Cholesteryl esters in IDL	preeclam
0.0315553	-0.0996253	0.162736	0.637308	0	Cholesteryl esters in IDL	preterm
0.0823713	-0.0119233	0.176666	0.0868723	0	Cholesteryl esters in IDL	preg_ht
0.0564846	-0.262953	0.375922	0.728913	0	Cholesteryl esters in IDL	preg_dia
-0.0253736	-0.191176	0.140429	0.76422	0.082	Cholesteryl esters in IDL	sga
0.0233817	-0.081754	0.128517	0.662919	0	Cholesteryl esters in IDL	lga
-0.0552024	-0.274917	0.164512	0.622413	0	Free cholesterol in IDL	preeclam
0.0419955	-0.085555	0.169546	0.518726	0	Free cholesterol in IDL	preterm
0.0432778	-0.05024	0.136796	0.364394	0	Free cholesterol in IDL	preg_ht
0.0800924	-0.231819	0.392004	0.614769	0	Free cholesterol in IDL	preg_dia
-0.0206534	-0.161977	0.12067	0.774545	0	Free cholesterol in IDL	sga
0.0364642	-0.0655344	0.138463	0.483501	0	Free cholesterol in IDL	lga
-0.10432	-0.301386	0.0927455	0.299483	0	Triglycerides in IDL	preeclam
0.0907605	-0.045227	0.226748	0.190834	0	Triglycerides in IDL	preterm
0.0286957	-0.0645845	0.121976	0.546547	0	Triglycerides in IDL	preg_ht
0.159158	-0.171235	0.489551	0.345089	0.086	Triglycerides in IDL	preg_dia
-0.00494244	-0.137425	0.12754	0.941711	0	Triglycerides in IDL	sga
-0.0690927	-0.166276	0.0280904	0.163486	0	Triglycerides in IDL	lga
-0.068833	-0.288324	0.150658	0.538785	0	Total lipids in large LDL	preeclam
0.056018	-0.0752258	0.187262	0.40284	0	Total lipids in large LDL	preterm
0.066882	-0.0259906	0.159754	0.158108	0	Total lipids in large LDL	preg_ht
0.0895957	-0.225986	0.405177	0.577905	0	Total lipids in large LDL	preg_dia
-0.0240121	-0.162578	0.114554	0.734127	0	Total lipids in large LDL	sga
-0.0145944	-0.114347	0.0851581	0.7743	0	Total lipids in large LDL	lga
-0.0636383	-0.284178	0.156901	0.571691	0	Phospholipids in large LDL	preeclam
0.0553895	-0.0758778	0.186657	0.408222	0	Phospholipids in large LDL	preterm
0.0759827	-0.0170865	0.169052	0.109569	0	Phospholipids in large LDL	preg_ht
0.0845762	-0.227828	0.39698	0.595685	0	Phospholipids in large LDL	preg_dia
-0.0187942	-0.157598	0.12001	0.790716	0	Phospholipids in large LDL	sga
-0.0181836	-0.117759	0.0813915	0.720409	0	Phospholipids in large LDL	lga
-0.0566758	-0.278251	0.164899	0.616138	0	Total cholesterol in large LDL	preeclam
0.0491482	-0.0808415	0.179138	0.458664	0	Total cholesterol in large LDL	preterm
0.0671875	-0.0261239	0.160499	0.158173	0	Total cholesterol in large LDL	preg_ht
0.0823198	-0.232523	0.397163	0.608331	0	Total cholesterol in large LDL	preg_dia
-0.0245745	-0.163735	0.114586	0.729259	0	Total cholesterol in large LDL	sga
-0.00628827	-0.107294	0.0947174	0.902883	0	Total cholesterol in large LDL	lga
-0.0555339	-0.278465	0.167397	0.625379	0	Cholesteryl esters in large LDL	preeclam
0.0488735	-0.0817422	0.179489	0.46333	0	Cholesteryl esters in large LDL	preterm
0.070599	-0.022763	0.163961	0.138315	0	Cholesteryl esters in large LDL	preg_ht
0.0820325	-0.232597	0.396662	0.609339	0	Cholesteryl esters in large LDL	preg_dia
-0.0284912	-0.167036	0.110053	0.686904	0	Cholesteryl esters in large LDL	sga
-0.013959	-0.114903	0.0869848	0.786366	0	Cholesteryl esters in large LDL	lga
-0.0593692	-0.276796	0.158057	0.592528	0	Free cholesterol in large LDL	preeclam
0.0495962	-0.0784419	0.177634	0.447732	0	Free cholesterol in large LDL	preterm
0.055515	-0.0377417	0.148772	0.24331	0	Free cholesterol in large LDL	preg_ht
0.0827898	-0.233823	0.399403	0.608299	0	Free cholesterol in large LDL	preg_dia
-0.012507	-0.153378	0.128364	0.861856	0	Free cholesterol in large LDL	sga
0.0169994	-0.0839889	0.117988	0.74146	0	Free cholesterol in large LDL	lga
-0.141373	-0.325522	0.0427756	0.132404	0	Triglycerides in large LDL	preeclam
0.0877885	-0.0471842	0.222761	0.202382	0	Triglycerides in large LDL	preterm
0.0219216	-0.0705796	0.114423	0.6423	0	Triglycerides in large LDL	preg_ht
0.1451	-0.176191	0.466391	0.376076	0	Triglycerides in large LDL	preg_dia
-0.0190325	-0.150531	0.112466	0.776659	0	Triglycerides in large LDL	sga
-0.0409881	-0.174416	0.0924399	0.547117	0.269	Triglycerides in large LDL	lga
-0.0697082	-0.283527	0.14411	0.522837	0	Total lipids in medium LDL	preeclam
0.051547	-0.0816151	0.184709	0.448031	0	Total lipids in medium LDL	preterm
0.0716759	-0.0208969	0.164249	0.129133	0	Total lipids in medium LDL	preg_ht
0.0919366	-0.230995	0.414869	0.576852	0	Total lipids in medium LDL	preg_dia
-0.0238659	-0.161091	0.113359	0.733199	0	Total lipids in medium LDL	sga
-0.0301573	-0.1293	0.0689849	0.551051	0	Total lipids in medium LDL	lga
-0.0447223	-0.274444	0.185	0.702783	0	Phospholipids in medium LDL	preeclam
0.0511354	-0.0852981	0.187569	0.462586	0	Phospholipids in medium LDL	preterm
0.106833	0.0151358	0.198529	0.022402	0	Phospholipids in medium LDL	preg_ht
0.0776697	-0.245158	0.400497	0.637247	0	Phospholipids in medium LDL	preg_dia
0.009474	-0.126652	0.1456	0.891499	0	Phospholipids in medium LDL	sga
-0.0510102	-0.151168	0.0491471	0.318177	0	Phospholipids in medium LDL	lga
-0.0581688	-0.27217	0.155832	0.594208	0	Total cholesterol in medium LDL	preeclam
0.0459794	-0.0851062	0.177065	0.491784	0	Total cholesterol in medium LDL	preterm
0.0667904	-0.026493	0.160074	0.16052	0	Total cholesterol in medium LDL	preg_ht
0.0895789	-0.230967	0.410124	0.58388	0	Total cholesterol in medium LDL	preg_dia
-0.0300328	-0.167896	0.107831	0.669403	0	Total cholesterol in medium LDL	sga
-0.016983	-0.117019	0.0830532	0.73933	0	Total cholesterol in medium LDL	lga
-0.0639468	-0.274822	0.146928	0.552278	0	Cholesteryl esters in medium LDL	preeclam
0.0455177	-0.0856285	0.176664	0.496342	0	Cholesteryl esters in medium LDL	preterm
0.0618214	-0.0316322	0.155275	0.194784	0	Cholesteryl esters in medium LDL	preg_ht
0.0931873	-0.226567	0.412942	0.567864	0	Cholesteryl esters in medium LDL	preg_dia
-0.0401973	-0.177224	0.0968297	0.565317	0	Cholesteryl esters in medium LDL	sga
-0.0203015	-0.119897	0.0792944	0.689513	0	Cholesteryl esters in medium LDL	lga
-0.0304796	-0.251139	0.19018	0.7866	0	Free cholesterol in medium LDL	preeclam
0.0481222	-0.0825995	0.178844	0.470592	0	Free cholesterol in medium LDL	preterm
0.0870691	-0.0047778	0.178916	0.0631678	0	Free cholesterol in medium LDL	preg_ht
0.0716144	-0.254374	0.397603	0.666779	0	Free cholesterol in medium LDL	preg_dia
0.0156438	-0.122535	0.153823	0.824395	0	Free cholesterol in medium LDL	sga
-0.00238223	-0.104763	0.0999982	0.963625	0	Free cholesterol in medium LDL	lga
-0.16016	-0.327394	0.00707421	0.0605106	0	Triglycerides in medium LDL	preeclam
0.0714876	-0.0669107	0.209886	0.311351	0	Triglycerides in medium LDL	preterm
0.0203373	-0.0720012	0.112676	0.665977	0	Triglycerides in medium LDL	preg_ht
0.122321	-0.232436	0.477078	0.499166	0	Triglycerides in medium LDL	preg_dia
-0.0261469	-0.153988	0.101695	0.688521	0	Triglycerides in medium LDL	sga
-0.0560072	-0.179205	0.0671904	0.372916	0.161	Triglycerides in medium LDL	lga
-0.0780311	-0.291604	0.135542	0.473934	0	Total lipids in small LDL	preeclam
0.0533122	-0.0796183	0.186243	0.431838	0	Total lipids in small LDL	preterm
0.073287	-0.0189217	0.165496	0.119288	0	Total lipids in small LDL	preg_ht
0.0756682	-0.264965	0.416301	0.663282	0	Total lipids in small LDL	preg_dia
-0.0278949	-0.165687	0.109898	0.691531	0	Total lipids in small LDL	sga
-0.0343758	-0.132993	0.0642412	0.494479	0	Total lipids in small LDL	lga
-0.0819575	-0.307604	0.143689	0.476537	0	Phospholipids in small LDL	preeclam
0.0606067	-0.0736462	0.19486	0.376264	0	Phospholipids in small LDL	preterm
0.0960667	0.00482281	0.187311	0.0390594	0	Phospholipids in small LDL	preg_ht
0.0293588	-0.332562	0.391279	0.873676	0	Phospholipids in small LDL	preg_dia
-0.0099801	-0.147005	0.127045	0.886486	0	Phospholipids in small LDL	sga
-0.0533907	-0.151838	0.0450569	0.28781	0	Phospholipids in small LDL	lga
-0.062175	-0.274976	0.150626	0.566882	0	Total cholesterol in small LDL	preeclam
0.045648	-0.0852196	0.176516	0.494192	0	Total cholesterol in small LDL	preterm
0.0671594	-0.0259769	0.160296	0.157566	0	Total cholesterol in small LDL	preg_ht
0.0850397	-0.248779	0.418859	0.61757	0	Total cholesterol in small LDL	preg_dia
-0.0265505	-0.165354	0.112253	0.707732	0	Total cholesterol in small LDL	sga
-0.0167596	-0.116543	0.0830242	0.742009	0	Total cholesterol in small LDL	lga
-0.0789055	-0.284223	0.126412	0.451311	0	Cholesteryl esters in small LDL	preeclam
0.0425937	-0.0893512	0.174539	0.526927	0	Cholesteryl esters in small LDL	preterm
0.0588445	-0.0344745	0.152164	0.216495	0	Cholesteryl esters in small LDL	preg_ht
0.09372	-0.241826	0.429266	0.584084	0	Cholesteryl esters in small LDL	preg_dia
-0.0412859	-0.177961	0.0953895	0.553816	0	Cholesteryl esters in small LDL	sga
-0.022808	-0.121744	0.0761283	0.651389	0	Cholesteryl esters in small LDL	lga
0.0277485	-0.194957	0.250454	0.807071	0	Free cholesterol in small LDL	preeclam
0.0528857	-0.0739985	0.17977	0.413975	0	Free cholesterol in small LDL	preterm
0.0892989	-0.00229087	0.180889	0.0560122	0	Free cholesterol in small LDL	preg_ht
0.0400459	-0.317878	0.39797	0.826426	0	Free cholesterol in small LDL	preg_dia
0.0486247	-0.0892663	0.186516	0.489474	0	Free cholesterol in small LDL	sga
0.0127087	-0.0912883	0.116706	0.810709	0	Free cholesterol in small LDL	lga
-0.137044	-0.315337	0.0412481	0.131933	0	Triglycerides in small LDL	preeclam
0.069311	-0.0686916	0.207313	0.324929	0	Triglycerides in small LDL	preterm
0.0432311	-0.050416	0.136878	0.365574	0	Triglycerides in small LDL	preg_ht
0.0790515	-0.255806	0.41391	0.643581	0	Triglycerides in small LDL	preg_dia
-0.0658157	-0.192067	0.0604358	0.306903	0	Triglycerides in small LDL	sga
-0.0643201	-0.238997	0.110357	0.470476	0.504	Triglycerides in small LDL	lga
-0.230177	-0.437832	-0.0225217	0.0298153	0	Total lipids in very large HDL	preeclam
0.0340497	-0.102401	0.1705	0.624781	0	Total lipids in very large HDL	preterm
-0.047561	-0.138828	0.0437057	0.307075	0	Total lipids in very large HDL	preg_ht
-0.135488	-0.517664	0.246687	0.487154	0	Total lipids in very large HDL	preg_dia
-0.0636794	-0.212174	0.0848156	0.400631	0	Total lipids in very large HDL	sga
0.095247	-0.142299	0.332793	0.431943	0.685	Total lipids in very large HDL	lga
-0.232071	-0.439845	-0.0242974	0.0285848	0	Phospholipids in very large HDL	preeclam
0.0391704	-0.0994541	0.177795	0.579704	0	Phospholipids in very large HDL	preterm
-0.0700082	-0.1615	0.0214833	0.133681	0	Phospholipids in very large HDL	preg_ht
-0.138164	-0.516385	0.240057	0.474007	0	Phospholipids in very large HDL	preg_dia
-0.0484264	-0.200711	0.103858	0.53311	0	Phospholipids in very large HDL	sga
0.101026	-0.124469	0.326521	0.379888	0.656	Phospholipids in very large HDL	lga
-0.212743	-0.420406	-0.005079	0.0446539	0	Total cholesterol in very large HDL	preeclam
0.0225861	-0.110928	0.156101	0.740222	0	Total cholesterol in very large HDL	preterm
-0.0194706	-0.1105	0.071559	0.675053	0	Total cholesterol in very large HDL	preg_ht
-0.132569	-0.520892	0.255754	0.503425	0	Total cholesterol in very large HDL	preg_dia
-0.0706286	-0.213986	0.0727293	0.334234	0	Total cholesterol in very large HDL	sga
0.0864576	-0.15727	0.330185	0.486892	0.694	Total cholesterol in very large HDL	lga
-0.18981	-0.394847	0.0152272	0.0696152	0	Cholesteryl esters in very large HDL	preeclam
0.0185452	-0.113901	0.150992	0.78375	0	Cholesteryl esters in very large HDL	preterm
-0.0110298	-0.101675	0.0796155	0.8115	0	Cholesteryl esters in very large HDL	preg_ht
-0.124775	-0.510741	0.261191	0.52633	0	Cholesteryl esters in very large HDL	preg_dia
-0.0648751	-0.207152	0.0774016	0.371482	0	Cholesteryl esters in very large HDL	sga
0.0881697	-0.160608	0.336948	0.487285	0.702	Cholesteryl esters in very large HDL	lga
-0.260806	-0.474641	-0.0469711	0.0168259	0	Free cholesterol in very large HDL	preeclam
0.0315178	-0.104522	0.167558	0.649767	0	Free cholesterol in very large HDL	preterm
-0.0419651	-0.13385	0.0499196	0.37071	0	Free cholesterol in very large HDL	preg_ht
-0.146294	-0.539373	0.246784	0.465726	0	Free cholesterol in very large HDL	preg_dia
-0.0820292	-0.228649	0.064591	0.272845	0	Free cholesterol in very large HDL	sga
0.079077	-0.144795	0.302949	0.488744	0.65	Free cholesterol in very large HDL	lga
-0.0856109	-0.288453	0.117231	0.408114	0	Triglycerides in very large HDL	preeclam
0.0243462	-0.112682	0.161374	0.727666	0	Triglycerides in very large HDL	preterm
-0.0144075	-0.112456	0.0836414	0.773347	0	Triglycerides in very large HDL	preg_ht
0.0321936	-0.276103	0.34049	0.837832	0	Triglycerides in very large HDL	preg_dia
-0.125351	-0.264219	0.0135173	0.0768634	0	Triglycerides in very large HDL	sga
0.0029745	-0.121417	0.127366	0.962619	0.17	Triglycerides in very large HDL	lga
-0.185288	-0.389361	0.0187851	0.07515	0	Total lipids in large HDL	preeclam
0.0358649	-0.101692	0.173422	0.609339	0	Total lipids in large HDL	preterm
-0.0772878	-0.167904	0.0133289	0.0945891	0	Total lipids in large HDL	preg_ht
-0.175432	-0.537889	0.187024	0.342803	0	Total lipids in large HDL	preg_dia
0.0451115	-0.198095	0.288318	0.716197	0.21	Total lipids in large HDL	sga
0.137376	-0.152088	0.42684	0.35228	0.798	Total lipids in large HDL	lga
-0.191031	-0.391603	0.00954166	0.0619401	0	Phospholipids in large HDL	preeclam
0.0368378	-0.0991908	0.172866	0.595574	0	Phospholipids in large HDL	preterm
-0.0722807	-0.162384	0.0178228	0.115886	0	Phospholipids in large HDL	preg_ht
-0.1755	-0.528814	0.177814	0.330274	0	Phospholipids in large HDL	preg_dia
0.0815093	-0.233369	0.396388	0.611905	0.371	Phospholipids in large HDL	sga
0.139197	-0.174495	0.452888	0.38446	0.833	Phospholipids in large HDL	lga
-0.17931	-0.385179	0.026558	0.0877998	0	Total cholesterol in large HDL	preeclam
0.0339752	-0.104365	0.172315	0.630267	0	Total cholesterol in large HDL	preterm
-0.0803219	-0.171437	0.0107927	0.0840236	0	Total cholesterol in large HDL	preg_ht
-0.182222	-0.548832	0.184388	0.329962	0	Total cholesterol in large HDL	preg_dia
0.0393633	-0.181128	0.259855	0.726412	0.162	Total cholesterol in large HDL	sga
0.137294	-0.132826	0.407414	0.319158	0.764	Total cholesterol in large HDL	lga
-0.181047	-0.386676	0.0245817	0.0844082	0	Cholesteryl esters in large HDL	preeclam
0.0333022	-0.104991	0.171596	0.636943	0	Cholesteryl esters in large HDL	preterm
-0.0813956	-0.172609	0.00981819	0.0802919	0	Cholesteryl esters in large HDL	preg_ht
-0.18196	-0.547201	0.18328	0.328846	0	Cholesteryl esters in large HDL	preg_dia
0.0431881	-0.186684	0.27306	0.712697	0.188	Cholesteryl esters in large HDL	sga
0.136937	-0.135072	0.408946	0.32379	0.769	Cholesteryl esters in large HDL	lga
-0.171656	-0.37809	0.0347789	0.103152	0	Free cholesterol in large HDL	preeclam
0.0345326	-0.103296	0.172361	0.623382	0	Free cholesterol in large HDL	preterm
-0.0758165	-0.166615	0.0149816	0.10172	0	Free cholesterol in large HDL	preg_ht
-0.183048	-0.553423	0.187327	0.332714	0	Free cholesterol in large HDL	preg_dia
0.0253109	-0.15424	0.204862	0.782324	0.06	Free cholesterol in large HDL	sga
0.137799	-0.125516	0.401113	0.305035	0.746	Free cholesterol in large HDL	lga
-0.116413	-0.335668	0.102841	0.29804	0	Triglycerides in large HDL	preeclam
0.0155872	-0.124806	0.155981	0.827737	0	Triglycerides in large HDL	preterm
-0.0471253	-0.141862	0.0476114	0.329583	0	Triglycerides in large HDL	preg_ht
0.00210523	-0.346399	0.35061	0.990554	0	Triglycerides in large HDL	preg_dia
-0.156052	-0.304468	-0.00763696	0.0393205	0	Triglycerides in large HDL	sga
0.0316427	-0.162608	0.225894	0.749522	0.517	Triglycerides in large HDL	lga
-0.155635	-0.383604	0.0723341	0.180873	0	Total lipids in medium HDL	preeclam
-0.0516964	-0.382493	0.2791	0.759376	0.586	Total lipids in medium HDL	preterm
-0.00583373	-0.0956838	0.0840163	0.898738	0	Total lipids in medium HDL	preg_ht
-0.33969	-0.915384	0.236003	0.247483	0.657	Total lipids in medium HDL	preg_dia
0.245178	-0.185675	0.67603	0.264712	0.582	Total lipids in medium HDL	sga
0.0178241	-0.269395	0.305043	0.903192	0.751	Total lipids in medium HDL	lga
-0.144355	-0.368864	0.0801528	0.207587	0	Phospholipids in medium HDL	preeclam
-0.0218953	-0.318595	0.274804	0.884997	0.507	Phospholipids in medium HDL	preterm
-0.00756809	-0.0975844	0.0824482	0.869115	0	Phospholipids in medium HDL	preg_ht
-0.304055	-0.943943	0.335832	0.35169	0.723	Phospholipids in medium HDL	preg_dia
0.180215	-0.0715754	0.432005	0.160673	0.213	Phospholipids in medium HDL	sga
0.0237414	-0.259706	0.307188	0.869601	0.742	Phospholipids in medium HDL	lga
-0.157243	-0.38081	0.0663248	0.168046	0	Total cholesterol in medium HDL	preeclam
-0.0868844	-0.437521	0.263752	0.627208	0.65	Total cholesterol in medium HDL	preterm
-0.0131754	-0.104255	0.0779046	0.776775	0	Total cholesterol in medium HDL	preg_ht
-0.383183	-0.855566	0.0892007	0.111866	0.468	Total cholesterol in medium HDL	preg_dia
0.292838	-0.275103	0.86078	0.312215	0.739	Total cholesterol in medium HDL	sga
0.0355669	-0.238325	0.309459	0.799097	0.744	Total cholesterol in medium HDL	lga
-0.155006	-0.377826	0.0678139	0.172737	0	Cholesteryl esters in medium HDL	preeclam
-0.0906765	-0.442675	0.261322	0.613632	0.658	Cholesteryl esters in medium HDL	preterm
-0.0173001	-0.108555	0.0739544	0.710211	0	Cholesteryl esters in medium HDL	preg_ht
-0.386783	-0.860152	0.086585	0.109275	0.462	Cholesteryl esters in medium HDL	preg_dia
0.304223	-0.290338	0.898784	0.315925	0.767	Cholesteryl esters in medium HDL	sga
0.0350025	-0.234811	0.304816	0.799292	0.74	Cholesteryl esters in medium HDL	lga
-0.144106	-0.365909	0.0776978	0.20288	0	Free cholesterol in medium HDL	preeclam
-0.0671368	-0.405194	0.27092	0.697097	0.606	Free cholesterol in medium HDL	preterm
0.000486772	-0.0902532	0.0912268	0.991611	0	Free cholesterol in medium HDL	preg_ht
-0.347152	-0.809578	0.115273	0.141187	0.452	Free cholesterol in medium HDL	preg_dia
0.234813	-0.199759	0.669386	0.289586	0.56	Free cholesterol in medium HDL	sga
0.0378293	-0.24032	0.315979	0.789807	0.742	Free cholesterol in medium HDL	lga
-0.0398795	-0.263327	0.183568	0.726488	0	Triglycerides in medium HDL	preeclam
0.0283996	-0.113529	0.170328	0.694921	0	Triglycerides in medium HDL	preterm
0.0556096	-0.0386932	0.149912	0.247773	0	Triglycerides in medium HDL	preg_ht
0.067569	-0.286793	0.421931	0.708611	0	Triglycerides in medium HDL	preg_dia
-0.0532796	-0.189692	0.0831328	0.443963	0	Triglycerides in medium HDL	sga
-0.138712	-0.236504	-0.0409211	0.00543392	0	Triglycerides in medium HDL	lga
-0.0815996	-0.328721	0.165521	0.517514	0	Total lipids in small HDL	preeclam
0.0731019	-0.0761406	0.222344	0.337041	0	Total lipids in small HDL	preterm
0.0492931	-0.0408252	0.139411	0.28369	0	Total lipids in small HDL	preg_ht
-0.0567496	-0.419052	0.305553	0.758843	0	Total lipids in small HDL	preg_dia
0.199827	0.0525246	0.34713	0.00784099	0	Total lipids in small HDL	sga
-0.142654	-0.240458	-0.04485	0.00425319	0	Total lipids in small HDL	lga
-0.110955	-0.355959	0.134049	0.37475	0	Phospholipids in small HDL	preeclam
0.0113883	-0.136626	0.159403	0.880133	0	Phospholipids in small HDL	preterm
0.0441558	-0.0462069	0.134518	0.338195	0	Phospholipids in small HDL	preg_ht
-0.217516	-0.752949	0.317917	0.425903	0.449	Phospholipids in small HDL	preg_dia
0.173661	-0.100546	0.447867	0.2145	0.556	Phospholipids in small HDL	sga
-0.0977217	-0.319196	0.123752	0.387148	0.556	Phospholipids in small HDL	lga
-0.0220761	-0.228128	0.183976	0.833678	0	Total cholesterol in small HDL	preeclam
0.0937963	-0.0378324	0.225425	0.162523	0	Total cholesterol in small HDL	preterm
0.0252965	-0.0670763	0.117669	0.591447	0	Total cholesterol in small HDL	preg_ht
-0.00920589	-0.303802	0.28539	0.951162	0	Total cholesterol in small HDL	preg_dia
0.217204	0.0740312	0.360378	0.00294509	0	Total cholesterol in small HDL	sga
-0.0471491	-0.141826	0.0475282	0.329036	0	Total cholesterol in small HDL	lga
0.00185053	-0.19581	0.199511	0.98536	0	Cholesteryl esters in small HDL	preeclam
0.0946397	-0.0330326	0.222312	0.146262	0	Cholesteryl esters in small HDL	preterm
0.0245536	-0.0682862	0.117393	0.604209	0	Cholesteryl esters in small HDL	preg_ht
-0.00791611	-0.285108	0.269276	0.955363	0	Cholesteryl esters in small HDL	preg_dia
0.208503	0.0660084	0.350997	0.00413222	0	Cholesteryl esters in small HDL	sga
-0.0289693	-0.12393	0.0659915	0.549895	0	Cholesteryl esters in small HDL	lga
-0.119387	-0.372016	0.133242	0.354322	0	Free cholesterol in small HDL	preeclam
0.0332149	-0.11567	0.182099	0.661929	0	Free cholesterol in small HDL	preterm
0.0153153	-0.0742208	0.104851	0.737433	0	Free cholesterol in small HDL	preg_ht
-0.139264	-0.553282	0.274754	0.509718	0	Free cholesterol in small HDL	preg_dia
0.243917	-0.109887	0.597722	0.176624	0.718	Free cholesterol in small HDL	sga
-0.0395975	-0.269342	0.190147	0.735508	0.6	Free cholesterol in small HDL	lga
0.00286505	-0.195672	0.201402	0.977436	0	Triglycerides in small HDL	preeclam
0.0612675	-0.0717492	0.194284	0.366653	0	Triglycerides in small HDL	preterm
0.13653	-0.260547	0.533607	0.500368	0.375	Triglycerides in small HDL	preg_ht
0.15209	-0.153243	0.457422	0.328926	0	Triglycerides in small HDL	preg_dia
-0.0859061	-0.320082	0.14827	0.47214	0.325	Triglycerides in small HDL	sga
-0.151438	-0.247354	-0.0555209	0.00197158	0	Triglycerides in small HDL	lga
-0.114849	-0.30175	0.0720533	0.228446	0	Phospholipids to total lipids ratio in chylomicrons and extremely large VLDL	preeclam
0.03318	-0.309266	0.375626	0.849385	0.714	Phospholipids to total lipids ratio in chylomicrons and extremely large VLDL	preterm
0.0287244	-0.0585583	0.116007	0.518916	0	Phospholipids to total lipids ratio in chylomicrons and extremely large VLDL	preg_ht
-0.0238905	-0.434917	0.387136	0.909301	0	Phospholipids to total lipids ratio in chylomicrons and extremely large VLDL	preg_dia
0.0409346	-0.0847928	0.166662	0.52339	0	Phospholipids to total lipids ratio in chylomicrons and extremely large VLDL	sga
-0.047771	-0.143801	0.048259	0.329559	0	Phospholipids to total lipids ratio in chylomicrons and extremely large VLDL	lga
0.0680564	-0.196773	0.332885	0.614489	0.177	Total cholesterol to total lipids ratio in chylomicrons and extremely large VLDL	preeclam
0.352273	-0.323294	1.02784	0.306772	0.943	Total cholesterol to total lipids ratio in chylomicrons and extremely large VLDL	preterm
0.095953	-0.361341	0.553248	0.680886	0.298	Total cholesterol to total lipids ratio in chylomicrons and extremely large VLDL	preg_ht
0.200045	-0.103827	0.503916	0.196952	0	Total cholesterol to total lipids ratio in chylomicrons and extremely large VLDL	preg_dia
-0.384851	-1.27476	0.505057	0.396656	0.709	Total cholesterol to total lipids ratio in chylomicrons and extremely large VLDL	sga
-0.0682693	-0.171277	0.0347379	0.193947	0	Total cholesterol to total lipids ratio in chylomicrons and extremely large VLDL	lga
0.116602	-0.095074	0.328279	0.280298	0.024	Cholesteryl esters to total lipids ratio in chylomicrons and extremely large VLDL	preeclam
0.295314	-0.278631	0.869259	0.31323	0.92	Cholesteryl esters to total lipids ratio in chylomicrons and extremely large VLDL	preterm
-0.0103182	-0.104847	0.0842108	0.830595	0	Cholesteryl esters to total lipids ratio in chylomicrons and extremely large VLDL	preg_ht
0.126038	-0.227906	0.479981	0.485219	0	Cholesteryl esters to total lipids ratio in chylomicrons and extremely large VLDL	preg_dia
-0.425492	-1.2739	0.422916	0.325628	0.861	Cholesteryl esters to total lipids ratio in chylomicrons and extremely large VLDL	sga
-0.0470352	-0.146262	0.0521914	0.352859	0	Cholesteryl esters to total lipids ratio in chylomicrons and extremely large VLDL	lga
0.00631194	-0.185838	0.198461	0.948665	0	Free cholesterol to total lipids ratio in chylomicrons and extremely large VLDL	preeclam
0.193998	-0.323173	0.71117	0.462212	0.891	Free cholesterol to total lipids ratio in chylomicrons and extremely large VLDL	preterm
0.0568899	-0.0303512	0.144131	0.201217	0	Free cholesterol to total lipids ratio in chylomicrons and extremely large VLDL	preg_ht
0.275971	-0.0105858	0.562528	0.059085	0	Free cholesterol to total lipids ratio in chylomicrons and extremely large VLDL	preg_dia
-0.0106859	-0.1475	0.126128	0.878332	0	Free cholesterol to total lipids ratio in chylomicrons and extremely large VLDL	sga
-0.0967472	-0.205565	0.0120703	0.0814106	0	Free cholesterol to total lipids ratio in chylomicrons and extremely large VLDL	lga
-0.0831675	-0.253185	0.08685	0.337682	0	Triglycerides to total lipids ratio in chylomicrons and extremely large VLDL	preeclam
-0.311685	-1.02873	0.405356	0.394236	0.947	Triglycerides to total lipids ratio in chylomicrons and extremely large VLDL	preterm
-0.101121	-0.263039	0.0607981	0.220942	0.138	Triglycerides to total lipids ratio in chylomicrons and extremely large VLDL	preg_ht
-0.187827	-0.429433	0.0537794	0.127585	0	Triglycerides to total lipids ratio in chylomicrons and extremely large VLDL	preg_dia
0.354264	-0.60727	1.3158	0.470219	0.568	Triglycerides to total lipids ratio in chylomicrons and extremely large VLDL	sga
0.122746	-0.00772208	0.253215	0.0651891	0	Triglycerides to total lipids ratio in chylomicrons and extremely large VLDL	lga
-0.113091	-0.393124	0.166942	0.428634	0.188	Phospholipids to total lipids ratio in very large VLDL	preeclam
0.0831556	-0.313605	0.479916	0.681232	0.722	Phospholipids to total lipids ratio in very large VLDL	preterm
0.0816516	-0.00612065	0.169424	0.0682596	0	Phospholipids to total lipids ratio in very large VLDL	preg_ht
0.0442646	-0.429489	0.518018	0.854698	0.126	Phospholipids to total lipids ratio in very large VLDL	preg_dia
-0.107372	-0.505553	0.29081	0.597143	0.402	Phospholipids to total lipids ratio in very large VLDL	sga
-0.117639	-0.23275	-0.00252892	0.0451748	0	Phospholipids to total lipids ratio in very large VLDL	lga
-0.110802	-0.568025	0.34642	0.634806	0.472	Total cholesterol to total lipids ratio in very large VLDL	preeclam
0.357707	-0.253391	0.968805	0.251272	0.878	Total cholesterol to total lipids ratio in very large VLDL	preterm
-0.00499107	-0.103515	0.0935329	0.920909	0	Total cholesterol to total lipids ratio in very large VLDL	preg_ht
-0.124934	-0.317674	0.0678069	0.203928	0	Total cholesterol to total lipids ratio in very large VLDL	preg_dia
-0.651306	-1.93425	0.631633	0.319732	0.925	Total cholesterol to total lipids ratio in very large VLDL	sga
0.0328893	-0.0531254	0.118904	0.453599	0	Total cholesterol to total lipids ratio in very large VLDL	lga
0.00894365	-0.201971	0.219858	0.933764	0	Cholesteryl esters to total lipids ratio in very large VLDL	preeclam
0.147135	-0.00719856	0.301469	0.061686	0	Cholesteryl esters to total lipids ratio in very large VLDL	preterm
-0.0580083	-0.138491	0.0224748	0.157759	0	Cholesteryl esters to total lipids ratio in very large VLDL	preg_ht
-0.0719448	-0.410206	0.266317	0.676777	0.156	Cholesteryl esters to total lipids ratio in very large VLDL	preg_dia
-0.565584	-1.61238	0.481217	0.289616	0.964	Cholesteryl esters to total lipids ratio in very large VLDL	sga
0.0499535	-0.0497118	0.149619	0.325923	0	Cholesteryl esters to total lipids ratio in very large VLDL	lga
-0.162578	-0.625263	0.300106	0.491016	0.556	Free cholesterol to total lipids ratio in very large VLDL	preeclam
0.337095	-0.261052	0.935243	0.269347	0.898	Free cholesterol to total lipids ratio in very large VLDL	preterm
-0.0300312	-0.111106	0.0510437	0.467841	0	Free cholesterol to total lipids ratio in very large VLDL	preg_ht
-0.158243	-0.313223	-0.00326385	0.0453665	0	Free cholesterol to total lipids ratio in very large VLDL	preg_dia
-0.270674	-0.989004	0.447655	0.460189	0.7	Free cholesterol to total lipids ratio in very large VLDL	sga
0.00263131	-0.0910955	0.0963582	0.956119	0	Free cholesterol to total lipids ratio in very large VLDL	lga
0.124147	-0.442746	0.691041	0.66776	0.561	Triglycerides to total lipids ratio in very large VLDL	preeclam
-0.357448	-0.857177	0.142281	0.160936	0.836	Triglycerides to total lipids ratio in very large VLDL	preterm
0.0177474	-0.0726555	0.10815	0.700408	0	Triglycerides to total lipids ratio in very large VLDL	preg_ht
0.124989	-0.0977	0.347678	0.2713	0	Triglycerides to total lipids ratio in very large VLDL	preg_dia
0.505052	-0.636356	1.64646	0.385806	0.88	Triglycerides to total lipids ratio in very large VLDL	sga
-0.0582545	-0.172092	0.0555828	0.31587	0	Triglycerides to total lipids ratio in very large VLDL	lga
0.0886197	-0.231265	0.408505	0.587143	0.374	Phospholipids to total lipids ratio in large VLDL	preeclam
0.179741	-0.382217	0.741698	0.530732	0.872	Phospholipids to total lipids ratio in large VLDL	preterm
0.254673	-0.205089	0.714435	0.277625	0.793	Phospholipids to total lipids ratio in large VLDL	preg_ht
-0.0221716	-0.743301	0.698957	0.951948	0.746	Phospholipids to total lipids ratio in large VLDL	preg_dia
0.00804771	-0.125212	0.141308	0.905779	0	Phospholipids to total lipids ratio in large VLDL	sga
-0.0514357	-0.236781	0.13391	0.5865	0.396	Phospholipids to total lipids ratio in large VLDL	lga
0.0444718	-0.12826	0.217204	0.613829	0	Total cholesterol to total lipids ratio in large VLDL	preeclam
0.280667	-0.179399	0.740732	0.231817	0.867	Total cholesterol to total lipids ratio in large VLDL	preterm
0.112837	-0.169717	0.39539	0.433801	0.436	Total cholesterol to total lipids ratio in large VLDL	preg_ht
0.133236	-0.074354	0.340825	0.20841	0	Total cholesterol to total lipids ratio in large VLDL	preg_dia
-0.13843	-0.370576	0.0937169	0.242512	0.447	Total cholesterol to total lipids ratio in large VLDL	sga
-0.0178083	-0.122369	0.0867523	0.738521	0	Total cholesterol to total lipids ratio in large VLDL	lga
-0.000186994	-0.114846	0.114472	0.99745	0	Cholesteryl esters to total lipids ratio in large VLDL	preeclam
0.0599188	-0.107369	0.227206	0.482668	0	Cholesteryl esters to total lipids ratio in large VLDL	preterm
-0.00395598	-0.0547216	0.0468097	0.878609	0	Cholesteryl esters to total lipids ratio in large VLDL	preg_ht
0.292789	-0.471004	1.05658	0.452457	0.716	Cholesteryl esters to total lipids ratio in large VLDL	preg_dia
-0.0537665	-0.126597	0.0190643	0.147919	0	Cholesteryl esters to total lipids ratio in large VLDL	sga
0.00351233	-0.06127	0.0682946	0.915373	0	Cholesteryl esters to total lipids ratio in large VLDL	lga
0.100969	-0.144326	0.346264	0.4198	0.703	Free cholesterol to total lipids ratio in large VLDL	preeclam
0.311767	-0.411159	1.03469	0.397972	0.967	Free cholesterol to total lipids ratio in large VLDL	preterm
0.176062	-0.269171	0.621296	0.438314	0.687	Free cholesterol to total lipids ratio in large VLDL	preg_ht
-0.144595	-0.75768	0.46849	0.643899	0.645	Free cholesterol to total lipids ratio in large VLDL	preg_dia
-0.046997	-0.120715	0.0267207	0.211471	0	Free cholesterol to total lipids ratio in large VLDL	sga
-0.0427257	-0.0912476	0.00579611	0.0843764	0	Free cholesterol to total lipids ratio in large VLDL	lga
-0.00970876	-0.0290258	0.00960824	0.324584	0	Triglycerides to total lipids ratio in large VLDL	preeclam
-0.283087	-0.821054	0.254879	0.302369	0.952	Triglycerides to total lipids ratio in large VLDL	preterm
-0.162939	-0.577844	0.251966	0.441475	0.663	Triglycerides to total lipids ratio in large VLDL	preg_ht
-0.0204798	-0.0458189	0.00485937	0.113172	0	Triglycerides to total lipids ratio in large VLDL	preg_dia
0.0761136	-0.240556	0.392783	0.637577	0.599	Triglycerides to total lipids ratio in large VLDL	sga
-0.0101581	-0.0454439	0.0251278	0.572596	0	Triglycerides to total lipids ratio in large VLDL	lga
-0.13939	-0.347666	0.0688861	0.189616	0	Phospholipids to total lipids ratio in medium VLDL	preeclam
0.0682674	-0.0783677	0.214902	0.361516	0	Phospholipids to total lipids ratio in medium VLDL	preterm
-0.0134102	-0.104745	0.0779249	0.773523	0	Phospholipids to total lipids ratio in medium VLDL	preg_ht
0.0754948	-0.211203	0.362192	0.605779	0	Phospholipids to total lipids ratio in medium VLDL	preg_dia
0.0918457	-0.194006	0.377698	0.52886	0.248	Phospholipids to total lipids ratio in medium VLDL	sga
0.0565913	-0.0462424	0.159425	0.280764	0	Phospholipids to total lipids ratio in medium VLDL	lga
0.0569823	-0.148778	0.262743	0.58728	0	Total cholesterol to total lipids ratio in medium VLDL	preeclam
-0.00821063	-0.145555	0.129134	0.906726	0	Total cholesterol to total lipids ratio in medium VLDL	preterm
0.0130136	-0.0787456	0.104773	0.781036	0	Total cholesterol to total lipids ratio in medium VLDL	preg_ht
0.196783	-0.161333	0.5549	0.281485	0	Total cholesterol to total lipids ratio in medium VLDL	preg_dia
-0.100547	-0.523248	0.322155	0.641065	0.46	Total cholesterol to total lipids ratio in medium VLDL	sga
0.0101767	-0.101429	0.121782	0.85816	0	Total cholesterol to total lipids ratio in medium VLDL	lga
0.0589055	-0.145351	0.263162	0.571915	0	Cholesteryl esters to total lipids ratio in medium VLDL	preeclam
-0.0109939	-0.143849	0.121861	0.871156	0	Cholesteryl esters to total lipids ratio in medium VLDL	preterm
-0.00397422	-0.0956966	0.0877481	0.932323	0	Cholesteryl esters to total lipids ratio in medium VLDL	preg_ht
0.131081	-0.264691	0.526853	0.516245	0	Cholesteryl esters to total lipids ratio in medium VLDL	preg_dia
-0.127661	-0.623401	0.368079	0.613754	0.521	Cholesteryl esters to total lipids ratio in medium VLDL	sga
0.0397188	-0.0688559	0.148294	0.473378	0	Cholesteryl esters to total lipids ratio in medium VLDL	lga
0.246636	-0.458134	0.951405	0.49278	0.927	Free cholesterol to total lipids ratio in medium VLDL	preeclam
-0.000387385	-0.150071	0.149297	0.995953	0	Free cholesterol to total lipids ratio in medium VLDL	preterm
0.0512257	-0.0373729	0.139824	0.257127	0	Free cholesterol to total lipids ratio in medium VLDL	preg_ht
0.238602	-0.0202954	0.497499	0.0708685	0	Free cholesterol to total lipids ratio in medium VLDL	preg_dia
-0.017328	-0.146022	0.111366	0.791857	0	Free cholesterol to total lipids ratio in medium VLDL	sga
-0.107676	-0.216623	0.00127039	0.052732	0	Free cholesterol to total lipids ratio in medium VLDL	lga
-0.0181947	-0.224812	0.188423	0.86297	0	Triglycerides to total lipids ratio in medium VLDL	preeclam
-0.00544471	-0.139587	0.128698	0.936593	0	Triglycerides to total lipids ratio in medium VLDL	preterm
-0.00513285	-0.0976364	0.0873707	0.913397	0	Triglycerides to total lipids ratio in medium VLDL	preg_ht
-0.181263	-0.513378	0.150852	0.284748	0	Triglycerides to total lipids ratio in medium VLDL	preg_dia
0.0481022	-0.27001	0.366215	0.766949	0.308	Triglycerides to total lipids ratio in medium VLDL	sga
-0.020182	-0.131751	0.0913865	0.722931	0	Triglycerides to total lipids ratio in medium VLDL	lga
-0.0935731	-0.269918	0.0827721	0.298338	0	Phospholipids to total lipids ratio in small VLDL	preeclam
-0.0701978	-0.461299	0.320904	0.724997	0.721	Phospholipids to total lipids ratio in small VLDL	preterm
-0.0806782	-0.172333	0.0109766	0.0844845	0	Phospholipids to total lipids ratio in small VLDL	preg_ht
-0.181546	-0.463536	0.100444	0.20701	0	Phospholipids to total lipids ratio in small VLDL	preg_dia
0.226113	-0.219029	0.671256	0.319455	0.483	Phospholipids to total lipids ratio in small VLDL	sga
0.132879	-0.0900843	0.355842	0.242777	0.531	Phospholipids to total lipids ratio in small VLDL	lga
0.0551212	-0.164423	0.274666	0.622656	0	Total cholesterol to total lipids ratio in small VLDL	preeclam
0.00651452	-0.121697	0.134726	0.920672	0	Total cholesterol to total lipids ratio in small VLDL	preterm
0.00697326	-0.0861614	0.100108	0.883331	0	Total cholesterol to total lipids ratio in small VLDL	preg_ht
0.0905696	-0.209495	0.390634	0.55413	0	Total cholesterol to total lipids ratio in small VLDL	preg_dia
-0.0236486	-0.356259	0.308962	0.889171	0.272	Total cholesterol to total lipids ratio in small VLDL	sga
0.0585438	-0.133002	0.25009	0.549147	0.443	Total cholesterol to total lipids ratio in small VLDL	lga
0.0704076	-0.149318	0.290133	0.529978	0	Cholesteryl esters to total lipids ratio in small VLDL	preeclam
0.00727145	-0.150372	0.164915	0.927965	0.143	Cholesteryl esters to total lipids ratio in small VLDL	preterm
0.0183207	-0.0748359	0.111477	0.699899	0	Cholesteryl esters to total lipids ratio in small VLDL	preg_ht
0.0947217	-0.206714	0.396158	0.537968	0	Cholesteryl esters to total lipids ratio in small VLDL	preg_dia
-0.0947634	-0.555012	0.365485	0.686544	0.475	Cholesteryl esters to total lipids ratio in small VLDL	sga
0.0412867	-0.174561	0.257135	0.707738	0.527	Cholesteryl esters to total lipids ratio in small VLDL	lga
-0.07348	-0.272605	0.125645	0.469524	0	Free cholesterol to total lipids ratio in small VLDL	preeclam
0.0696204	-0.0749845	0.214225	0.345359	0.06	Free cholesterol to total lipids ratio in small VLDL	preterm
-0.0562801	-0.147243	0.0346829	0.225261	0	Free cholesterol to total lipids ratio in small VLDL	preg_ht
0.0932761	-0.378859	0.565411	0.698597	0.462	Free cholesterol to total lipids ratio in small VLDL	preg_dia
0.240982	-0.218568	0.700532	0.304053	0.67	Free cholesterol to total lipids ratio in small VLDL	sga
0.0976305	-0.00435322	0.199614	0.0606138	0	Free cholesterol to total lipids ratio in small VLDL	lga
-0.033728	-0.250229	0.182773	0.76011	0	Triglycerides to total lipids ratio in small VLDL	preeclam
-0.0100874	-0.137194	0.117019	0.87639	0	Triglycerides to total lipids ratio in small VLDL	preterm
0.0905357	-0.195651	0.376722	0.535232	0.438	Triglycerides to total lipids ratio in small VLDL	preg_ht
-0.0474012	-0.343381	0.248579	0.753606	0	Triglycerides to total lipids ratio in small VLDL	preg_dia
-0.061626	-0.207368	0.0841161	0.407242	0	Triglycerides to total lipids ratio in small VLDL	sga
-0.11255	-0.217314	-0.00778554	0.0352375	0	Triglycerides to total lipids ratio in small VLDL	lga
-0.140617	-0.330628	0.0493939	0.146929	0	Phospholipids to total lipids ratio in very small VLDL	preeclam
0.0214131	-0.213069	0.255896	0.857949	0.307	Phospholipids to total lipids ratio in very small VLDL	preterm
-0.00767323	-0.0999633	0.0846168	0.870553	0	Phospholipids to total lipids ratio in very small VLDL	preg_ht
-0.12648	-0.542447	0.289487	0.551208	0.436	Phospholipids to total lipids ratio in very small VLDL	preg_dia
0.132892	-0.261359	0.527143	0.508835	0.626	Phospholipids to total lipids ratio in very small VLDL	sga
0.0126472	-0.0924914	0.117786	0.813615	0	Phospholipids to total lipids ratio in very small VLDL	lga
0.043506	-0.501856	0.588868	0.875753	0.454	Total cholesterol to total lipids ratio in very small VLDL	preeclam
0.0540272	-0.231715	0.339769	0.710948	0.559	Total cholesterol to total lipids ratio in very small VLDL	preterm
-0.00750776	-0.0996736	0.084658	0.873151	0	Total cholesterol to total lipids ratio in very small VLDL	preg_ht
0.183629	-0.207918	0.575176	0.357997	0.475	Total cholesterol to total lipids ratio in very small VLDL	preg_dia
-0.0851775	-0.575926	0.405571	0.733718	0.561	Total cholesterol to total lipids ratio in very small VLDL	sga
0.104116	-0.0118226	0.220054	0.0783907	0	Total cholesterol to total lipids ratio in very small VLDL	lga
-0.0278722	-0.697708	0.641963	0.935	0.559	Cholesteryl esters to total lipids ratio in very small VLDL	preeclam
0.0234156	-0.290145	0.336976	0.883635	0.553	Cholesteryl esters to total lipids ratio in very small VLDL	preterm
0.0166678	-0.0755334	0.108869	0.723102	0	Cholesteryl esters to total lipids ratio in very small VLDL	preg_ht
0.11926	-0.173291	0.411812	0.424297	0	Cholesteryl esters to total lipids ratio in very small VLDL	preg_dia
-0.198934	-0.781143	0.383275	0.50305	0.675	Cholesteryl esters to total lipids ratio in very small VLDL	sga
0.0811856	-0.0346494	0.197021	0.169539	0	Cholesteryl esters to total lipids ratio in very small VLDL	lga
0.145753	-0.00832245	0.299828	0.0637255	0	Free cholesterol to total lipids ratio in very small VLDL	preeclam
0.0363707	-0.0863699	0.159111	0.561389	0	Free cholesterol to total lipids ratio in very small VLDL	preterm
-0.205173	-0.668232	0.257886	0.385162	0.691	Free cholesterol to total lipids ratio in very small VLDL	preg_ht
0.218863	-0.291452	0.729179	0.40058	0.642	Free cholesterol to total lipids ratio in very small VLDL	preg_dia
0.12948	0.0242445	0.234716	0.0158868	0	Free cholesterol to total lipids ratio in very small VLDL	sga
0.112491	0.00725474	0.217728	0.036164	0	Free cholesterol to total lipids ratio in very small VLDL	lga
0.00448893	-0.495128	0.504106	0.98595	0.451	Triglycerides to total lipids ratio in very small VLDL	preeclam
-0.0136106	-0.136027	0.108805	0.827495	0	Triglycerides to total lipids ratio in very small VLDL	preterm
0.0560777	-0.191553	0.303709	0.657153	0.252	Triglycerides to total lipids ratio in very small VLDL	preg_ht
-0.078949	-0.345774	0.187876	0.561969	0	Triglycerides to total lipids ratio in very small VLDL	preg_dia
-0.0666413	-0.198836	0.0655539	0.323132	0	Triglycerides to total lipids ratio in very small VLDL	sga
-0.120268	-0.232087	-0.00844924	0.0350256	0	Triglycerides to total lipids ratio in very small VLDL	lga
-0.0131629	-0.77512	0.748794	0.97299	0.374	Phospholipids to total lipids ratio in IDL	preeclam
0.0066301	-0.137517	0.150777	0.928169	0.03	Phospholipids to total lipids ratio in IDL	preterm
-0.0536694	-0.148377	0.0410381	0.266704	0	Phospholipids to total lipids ratio in IDL	preg_ht
0.0914236	-0.38291	0.565758	0.705605	0	Phospholipids to total lipids ratio in IDL	preg_dia
-0.0674441	-0.18247	0.047582	0.250473	0	Phospholipids to total lipids ratio in IDL	sga
-0.00986246	-0.113636	0.0939112	0.852232	0	Phospholipids to total lipids ratio in IDL	lga
-0.0495316	-0.832044	0.73298	0.901266	0.496	Total cholesterol to total lipids ratio in IDL	preeclam
0.000323283	-0.179861	0.180508	0.997194	0.222	Total cholesterol to total lipids ratio in IDL	preterm
0.0416994	-0.0528086	0.136207	0.387156	0	Total cholesterol to total lipids ratio in IDL	preg_ht
-0.062183	-0.419131	0.294765	0.732772	0	Total cholesterol to total lipids ratio in IDL	preg_dia
-0.0250649	-0.276056	0.225926	0.844822	0.326	Total cholesterol to total lipids ratio in IDL	sga
0.0717747	-0.0397943	0.183344	0.20735	0	Total cholesterol to total lipids ratio in IDL	lga
-0.0171496	-0.836706	0.802406	0.967285	0.432	Cholesteryl esters to total lipids ratio in IDL	preeclam
0.0401645	-0.266207	0.346536	0.79722	0.559	Cholesteryl esters to total lipids ratio in IDL	preterm
0.0673577	-0.025876	0.160591	0.156777	0	Cholesteryl esters to total lipids ratio in IDL	preg_ht
-0.0959145	-0.511671	0.319842	0.651153	0	Cholesteryl esters to total lipids ratio in IDL	preg_dia
-0.0991933	-0.484434	0.286047	0.613798	0.663	Cholesteryl esters to total lipids ratio in IDL	sga
0.0271797	-0.0830967	0.137456	0.629046	0	Cholesteryl esters to total lipids ratio in IDL	lga
-0.057795	-0.251828	0.136238	0.559355	0	Free cholesterol to total lipids ratio in IDL	preeclam
0.0256974	-0.117376	0.168771	0.724817	0.085	Free cholesterol to total lipids ratio in IDL	preterm
-0.0999282	-0.366684	0.166828	0.462819	0.18	Free cholesterol to total lipids ratio in IDL	preg_ht
0.106701	-0.184051	0.397452	0.471974	0	Free cholesterol to total lipids ratio in IDL	preg_dia
-0.000801178	-0.137561	0.135959	0.990839	0	Free cholesterol to total lipids ratio in IDL	sga
0.10853	0.0122655	0.204794	0.0271265	0	Free cholesterol to total lipids ratio in IDL	lga
0.0615257	-0.538251	0.661303	0.840656	0.491	Triglycerides to total lipids ratio in IDL	preeclam
0.0226638	-0.0954387	0.140766	0.706831	0	Triglycerides to total lipids ratio in IDL	preterm
-0.026545	-0.124625	0.0715349	0.595795	0	Triglycerides to total lipids ratio in IDL	preg_ht
0.0364134	-0.247107	0.319933	0.801254	0	Triglycerides to total lipids ratio in IDL	preg_dia
0.0596023	-0.178485	0.297689	0.623671	0.309	Triglycerides to total lipids ratio in IDL	sga
-0.0894959	-0.198562	0.0195698	0.107773	0	Triglycerides to total lipids ratio in IDL	lga
0.080295	-0.142389	0.302979	0.47974	0	Phospholipids to total lipids ratio in large LDL	preeclam
-0.0631999	-0.18567	0.0592702	0.311812	0	Phospholipids to total lipids ratio in large LDL	preterm
-0.0271453	-0.116937	0.062646	0.553497	0	Phospholipids to total lipids ratio in large LDL	preg_ht
-0.143878	-0.420437	0.13268	0.307888	0	Phospholipids to total lipids ratio in large LDL	preg_dia
0.0185817	-0.116535	0.153698	0.787514	0	Phospholipids to total lipids ratio in large LDL	sga
-0.00173593	-0.105264	0.101792	0.973783	0	Phospholipids to total lipids ratio in large LDL	lga
0.0205751	-0.187366	0.228517	0.846229	0	Total cholesterol to total lipids ratio in large LDL	preeclam
0.0194404	-0.0935437	0.132425	0.735938	0	Total cholesterol to total lipids ratio in large LDL	preterm
0.0364359	-0.0615194	0.134391	0.465978	0	Total cholesterol to total lipids ratio in large LDL	preg_ht
0.0628271	-0.200253	0.325908	0.639738	0	Total cholesterol to total lipids ratio in large LDL	preg_dia
-0.0158417	-0.158569	0.126885	0.827786	0	Total cholesterol to total lipids ratio in large LDL	sga
0.0394932	-0.068905	0.147891	0.475176	0	Total cholesterol to total lipids ratio in large LDL	lga
-0.0110143	-0.236857	0.214828	0.923849	0	Cholesteryl esters to total lipids ratio in large LDL	preeclam
0.0235491	-0.0957853	0.142884	0.698924	0	Cholesteryl esters to total lipids ratio in large LDL	preterm
0.0621588	-0.031362	0.15568	0.192679	0	Cholesteryl esters to total lipids ratio in large LDL	preg_ht
0.0830377	-0.200198	0.366273	0.565553	0	Cholesteryl esters to total lipids ratio in large LDL	preg_dia
-0.0270749	-0.167692	0.113542	0.705893	0	Cholesteryl esters to total lipids ratio in large LDL	sga
-0.0167988	-0.125841	0.0922437	0.762692	0	Cholesteryl esters to total lipids ratio in large LDL	lga
0.0679464	-0.15412	0.290013	0.548709	0	Free cholesterol to total lipids ratio in large LDL	preeclam
-0.0175967	-0.152219	0.117026	0.797804	0	Free cholesterol to total lipids ratio in large LDL	preterm
-0.193583	-0.570323	0.183157	0.313885	0.553	Free cholesterol to total lipids ratio in large LDL	preg_ht
-0.0602344	-0.34277	0.222301	0.676057	0	Free cholesterol to total lipids ratio in large LDL	preg_dia
0.0331808	-0.0925559	0.158917	0.605005	0	Free cholesterol to total lipids ratio in large LDL	sga
0.158155	0.0575306	0.258779	0.00206618	0	Free cholesterol to total lipids ratio in large LDL	lga
-0.0944588	-0.290558	0.101641	0.345123	0.014	Triglycerides to total lipids ratio in large LDL	preeclam
0.0190351	-0.0977273	0.135798	0.749331	0	Triglycerides to total lipids ratio in large LDL	preterm
-0.0303184	-0.130713	0.0700766	0.553922	0	Triglycerides to total lipids ratio in large LDL	preg_ht
0.0333221	-0.234506	0.30115	0.807346	0	Triglycerides to total lipids ratio in large LDL	preg_dia
0.0112869	-0.128927	0.151501	0.874636	0	Triglycerides to total lipids ratio in large LDL	sga
-0.0557815	-0.165283	0.0537199	0.31807	0	Triglycerides to total lipids ratio in large LDL	lga
0.0543744	-0.144111	0.25286	0.59132	0	Phospholipids to total lipids ratio in medium LDL	preeclam
-0.0721707	-0.18709	0.0427482	0.218366	0	Phospholipids to total lipids ratio in medium LDL	preterm
0.00444856	-0.0932886	0.102186	0.928916	0	Phospholipids to total lipids ratio in medium LDL	preg_ht
-0.168264	-0.431732	0.0952038	0.210667	0	Phospholipids to total lipids ratio in medium LDL	preg_dia
0.0384667	-0.096677	0.17361	0.576929	0	Phospholipids to total lipids ratio in medium LDL	sga
-0.0157441	-0.117192	0.0857034	0.760994	0	Phospholipids to total lipids ratio in medium LDL	lga
0.0185191	-0.183552	0.22059	0.857448	0	Total cholesterol to total lipids ratio in medium LDL	preeclam
0.0568387	-0.0531785	0.166856	0.311258	0.007	Total cholesterol to total lipids ratio in medium LDL	preterm
0.0101012	-0.0896642	0.109867	0.842697	0	Total cholesterol to total lipids ratio in medium LDL	preg_ht
0.130181	-0.110761	0.371122	0.289615	0	Total cholesterol to total lipids ratio in medium LDL	preg_dia
-0.0333532	-0.177328	0.110622	0.649797	0	Total cholesterol to total lipids ratio in medium LDL	sga
0.0444045	-0.06151	0.150319	0.411241	0	Total cholesterol to total lipids ratio in medium LDL	lga
-0.0244248	-0.232428	0.183578	0.817975	0	Cholesteryl esters to total lipids ratio in medium LDL	preeclam
0.0583298	-0.0553138	0.171973	0.31442	0	Cholesteryl esters to total lipids ratio in medium LDL	preterm
0.017766	-0.0795345	0.115067	0.720442	0	Cholesteryl esters to total lipids ratio in medium LDL	preg_ht
0.154016	-0.0960011	0.404033	0.227285	0	Cholesteryl esters to total lipids ratio in medium LDL	preg_dia
-0.0427326	-0.182941	0.0974757	0.55027	0	Cholesteryl esters to total lipids ratio in medium LDL	sga
0.00138233	-0.103632	0.106397	0.979417	0	Cholesteryl esters to total lipids ratio in medium LDL	lga
0.0799132	-0.135357	0.295183	0.466868	0	Free cholesterol to total lipids ratio in medium LDL	preeclam
-0.0510927	-0.176525	0.0743399	0.424664	0	Free cholesterol to total lipids ratio in medium LDL	preterm
-0.0289511	-0.120843	0.0629404	0.536905	0	Free cholesterol to total lipids ratio in medium LDL	preg_ht
-0.163344	-0.437636	0.110949	0.24314	0	Free cholesterol to total lipids ratio in medium LDL	preg_dia
0.0494714	-0.0810484	0.179991	0.457547	0	Free cholesterol to total lipids ratio in medium LDL	sga
0.0627832	-0.040638	0.166204	0.234116	0	Free cholesterol to total lipids ratio in medium LDL	lga
-0.12573	-0.414146	0.162687	0.392878	0.252	Triglycerides to total lipids ratio in medium LDL	preeclam
-0.0999151	-0.446627	0.246797	0.572196	0.822	Triglycerides to total lipids ratio in medium LDL	preterm
-0.0268353	-0.123457	0.0697864	0.586199	0	Triglycerides to total lipids ratio in medium LDL	preg_ht
0.0150068	-0.284896	0.31491	0.921873	0	Triglycerides to total lipids ratio in medium LDL	preg_dia
0.00318348	-0.13166	0.138027	0.963093	0	Triglycerides to total lipids ratio in medium LDL	sga
-0.0520348	-0.188928	0.0848586	0.456268	0.132	Triglycerides to total lipids ratio in medium LDL	lga
0.0300613	-0.175216	0.235339	0.774096	0	Phospholipids to total lipids ratio in small LDL	preeclam
-0.051514	-0.171822	0.0687938	0.401342	0	Phospholipids to total lipids ratio in small LDL	preterm
-0.0187101	-0.114272	0.0768519	0.70117	0	Phospholipids to total lipids ratio in small LDL	preg_ht
-0.202561	-0.457795	0.0526733	0.119831	0	Phospholipids to total lipids ratio in small LDL	preg_dia
0.0255223	-0.111832	0.162877	0.715717	0	Phospholipids to total lipids ratio in small LDL	sga
-0.00176345	-0.10445	0.100924	0.973149	0	Phospholipids to total lipids ratio in small LDL	lga
0.017683	-0.182359	0.217725	0.862452	0	Total cholesterol to total lipids ratio in small LDL	preeclam
0.0408565	-0.0741721	0.155885	0.486334	0	Total cholesterol to total lipids ratio in small LDL	preterm
0.0141195	-0.0849027	0.113142	0.779884	0	Total cholesterol to total lipids ratio in small LDL	preg_ht
0.169364	-0.0729754	0.411704	0.170761	0	Total cholesterol to total lipids ratio in small LDL	preg_dia
-0.00644161	-0.148337	0.135453	0.929101	0	Total cholesterol to total lipids ratio in small LDL	sga
0.0469389	-0.0569899	0.150868	0.376045	0	Total cholesterol to total lipids ratio in small LDL	lga
-0.0429907	-0.245183	0.159202	0.676874	0	Cholesteryl esters to total lipids ratio in small LDL	preeclam
0.0410964	-0.0783145	0.160507	0.499968	0	Cholesteryl esters to total lipids ratio in small LDL	preterm
0.0164178	-0.0796239	0.11246	0.737591	0	Cholesteryl esters to total lipids ratio in small LDL	preg_ht
0.179446	-0.0814277	0.440319	0.177597	0	Cholesteryl esters to total lipids ratio in small LDL	preg_dia
-0.0352546	-0.173384	0.102875	0.616908	0	Cholesteryl esters to total lipids ratio in small LDL	sga
8.70967e-05	-0.103484	0.103658	0.998685	0	Cholesteryl esters to total lipids ratio in small LDL	lga
0.0666546	-0.296843	0.430152	0.719297	0.442	Free cholesterol to total lipids ratio in small LDL	preeclam
-0.0263903	-0.157127	0.104346	0.692374	0	Free cholesterol to total lipids ratio in small LDL	preterm
-0.0214219	-0.112283	0.0694395	0.644017	0	Free cholesterol to total lipids ratio in small LDL	preg_ht
-0.14957	-0.461188	0.162048	0.346837	0	Free cholesterol to total lipids ratio in small LDL	preg_dia
0.0818042	-0.0427926	0.206401	0.198158	0	Free cholesterol to total lipids ratio in small LDL	sga
0.0830729	-0.0207185	0.186864	0.116713	0	Free cholesterol to total lipids ratio in small LDL	lga
-0.0101321	-0.414927	0.394663	0.960873	0.616	Triglycerides to total lipids ratio in small LDL	preeclam
0.00220389	-0.117304	0.121712	0.971167	0	Triglycerides to total lipids ratio in small LDL	preterm
0.0130547	-0.0851874	0.111297	0.79452	0	Triglycerides to total lipids ratio in small LDL	preg_ht
-0.0236168	-0.280652	0.233418	0.857086	0	Triglycerides to total lipids ratio in small LDL	preg_dia
-0.037899	-0.1676	0.091802	0.566843	0	Triglycerides to total lipids ratio in small LDL	sga
-0.0700537	-0.264715	0.124607	0.480597	0.474	Triglycerides to total lipids ratio in small LDL	lga
-0.0566594	-0.666277	0.552958	0.855454	0.51	Phospholipids to total lipids ratio in very large HDL	preeclam
-0.201716	-0.756349	0.352917	0.475954	0.868	Phospholipids to total lipids ratio in very large HDL	preterm
-0.107208	-0.204001	-0.0104151	0.0299417	0	Phospholipids to total lipids ratio in very large HDL	preg_ht
-0.0363616	-0.431003	0.35828	0.856691	0	Phospholipids to total lipids ratio in very large HDL	preg_dia
0.110428	-0.285535	0.506392	0.58465	0.614	Phospholipids to total lipids ratio in very large HDL	sga
0.0394531	-0.0597707	0.138677	0.435794	0	Phospholipids to total lipids ratio in very large HDL	lga
0.0427884	-0.591582	0.677159	0.894826	0.535	Total cholesterol to total lipids ratio in very large HDL	preeclam
0.188512	-0.334019	0.711043	0.47951	0.875	Total cholesterol to total lipids ratio in very large HDL	preterm
0.110018	0.0132285	0.206807	0.0258913	0	Total cholesterol to total lipids ratio in very large HDL	preg_ht
0.0145105	-0.374258	0.403279	0.941684	0	Total cholesterol to total lipids ratio in very large HDL	preg_dia
-0.0377796	-0.343599	0.26804	0.808683	0.4	Total cholesterol to total lipids ratio in very large HDL	sga
-0.0332666	-0.133258	0.0667249	0.514357	0	Total cholesterol to total lipids ratio in very large HDL	lga
0.231172	-0.00609568	0.46844	0.0561834	0.016	Cholesteryl esters to total lipids ratio in very large HDL	preeclam
0.191865	-0.34011	0.723841	0.479634	0.86	Cholesteryl esters to total lipids ratio in very large HDL	preterm
0.0988779	-0.0200092	0.217765	0.103082	0.044	Cholesteryl esters to total lipids ratio in very large HDL	preg_ht
0.0568481	-0.324963	0.438659	0.770424	0	Cholesteryl esters to total lipids ratio in very large HDL	preg_dia
0.00634874	-0.262067	0.274765	0.963025	0.237	Cholesteryl esters to total lipids ratio in very large HDL	sga
-0.0286718	-0.128822	0.0714782	0.574719	0	Cholesteryl esters to total lipids ratio in very large HDL	lga
-0.573906	-1.55736	0.409549	0.252724	0.598	Free cholesterol to total lipids ratio in very large HDL	preeclam
-0.00732295	-0.13928	0.124634	0.913386	0	Free cholesterol to total lipids ratio in very large HDL	preterm
0.000286237	-0.0980517	0.0986241	0.995448	0	Free cholesterol to total lipids ratio in very large HDL	preg_ht
-0.201498	-0.62954	0.226544	0.356195	0	Free cholesterol to total lipids ratio in very large HDL	preg_dia
-0.141976	-0.274683	-0.00926997	0.0360047	0	Free cholesterol to total lipids ratio in very large HDL	sga
-0.0377371	-0.131607	0.0561333	0.430738	0	Free cholesterol to total lipids ratio in very large HDL	lga
0.0631869	-0.147578	0.273952	0.556805	0	Triglycerides to total lipids ratio in very large HDL	preeclam
0.000931688	-0.134051	0.135915	0.989206	0	Triglycerides to total lipids ratio in very large HDL	preterm
0.211535	-0.350613	0.773683	0.4608	0.645	Triglycerides to total lipids ratio in very large HDL	preg_ht
0.0462314	-0.292014	0.384477	0.788786	0.03	Triglycerides to total lipids ratio in very large HDL	preg_dia
-0.211648	-0.565605	0.142309	0.241214	0.717	Triglycerides to total lipids ratio in very large HDL	sga
-0.0368649	-0.130008	0.056278	0.437908	0	Triglycerides to total lipids ratio in very large HDL	lga
0.0425017	-0.182281	0.267285	0.710945	0	Phospholipids to total lipids ratio in large HDL	preeclam
0.0341042	-0.0970368	0.165245	0.610259	0	Phospholipids to total lipids ratio in large HDL	preterm
0.088172	-0.0107137	0.187058	0.0805311	0	Phospholipids to total lipids ratio in large HDL	preg_ht
0.179445	-0.149684	0.508574	0.285252	0	Phospholipids to total lipids ratio in large HDL	preg_dia
0.0411988	-0.103914	0.186311	0.577902	0	Phospholipids to total lipids ratio in large HDL	sga
-0.109134	-0.202239	-0.0160296	0.0215956	0	Phospholipids to total lipids ratio in large HDL	lga
-0.0659212	-0.300276	0.168433	0.581418	0	Total cholesterol to total lipids ratio in large HDL	preeclam
-0.0115812	-0.145533	0.122371	0.865439	0	Total cholesterol to total lipids ratio in large HDL	preterm
-0.0872476	-0.188926	0.0144312	0.0926099	0	Total cholesterol to total lipids ratio in large HDL	preg_ht
-0.180636	-0.533051	0.17178	0.315086	0	Total cholesterol to total lipids ratio in large HDL	preg_dia
0.0128635	-0.137438	0.163165	0.866785	0	Total cholesterol to total lipids ratio in large HDL	sga
0.109022	0.0166899	0.201354	0.0206541	0	Total cholesterol to total lipids ratio in large HDL	lga
-0.0813042	-0.321678	0.159069	0.507369	0	Cholesteryl esters to total lipids ratio in large HDL	preeclam
-0.0158295	-0.147397	0.115738	0.813578	0	Cholesteryl esters to total lipids ratio in large HDL	preterm
-0.09154	-0.193452	0.0103717	0.0783237	0	Cholesteryl esters to total lipids ratio in large HDL	preg_ht
-0.144776	-0.47037	0.180817	0.383479	0	Cholesteryl esters to total lipids ratio in large HDL	preg_dia
-0.00218089	-0.156828	0.152466	0.977949	0	Cholesteryl esters to total lipids ratio in large HDL	sga
0.0883473	-0.0038491	0.180544	0.0603623	0	Cholesteryl esters to total lipids ratio in large HDL	lga
-0.00589061	-0.21661	0.204829	0.956306	0	Free cholesterol to total lipids ratio in large HDL	preeclam
0.000799744	-0.133269	0.134869	0.990672	0	Free cholesterol to total lipids ratio in large HDL	preterm
-0.0863395	-0.390955	0.218276	0.578534	0.129	Free cholesterol to total lipids ratio in large HDL	preg_ht
-0.255814	-0.643766	0.132138	0.196222	0	Free cholesterol to total lipids ratio in large HDL	preg_dia
0.0377679	-0.0995716	0.175107	0.589898	0	Free cholesterol to total lipids ratio in large HDL	sga
0.14009	0.0463309	0.23385	0.00340631	0	Free cholesterol to total lipids ratio in large HDL	lga
0.0884774	-0.137041	0.313996	0.441923	0	Triglycerides to total lipids ratio in large HDL	preeclam
-0.0353229	-0.16691	0.0962642	0.598799	0	Triglycerides to total lipids ratio in large HDL	preterm
0.0525405	-0.053823	0.158904	0.332962	0	Triglycerides to total lipids ratio in large HDL	preg_ht
0.0308111	-0.292043	0.353665	0.851624	0	Triglycerides to total lipids ratio in large HDL	preg_dia
-0.184116	-0.548679	0.180448	0.322251	0.497	Triglycerides to total lipids ratio in large HDL	sga
-0.0497121	-0.141551	0.042127	0.288726	0	Triglycerides to total lipids ratio in large HDL	lga
-0.108404	-0.459257	0.242448	0.544795	0.74	Phospholipids to total lipids ratio in medium HDL	preeclam
0.135294	-0.0812462	0.351833	0.220733	0.308	Phospholipids to total lipids ratio in medium HDL	preterm
-0.00757769	-0.104963	0.0898079	0.878787	0	Phospholipids to total lipids ratio in medium HDL	preg_ht
0.258136	-0.0775243	0.593796	0.131737	0	Phospholipids to total lipids ratio in medium HDL	preg_dia
-0.243396	-1.12243	0.635641	0.587341	0.955	Phospholipids to total lipids ratio in medium HDL	sga
-0.0176868	-0.113315	0.077941	0.716975	0	Phospholipids to total lipids ratio in medium HDL	lga
0.0716734	-0.20176	0.345107	0.607424	0.525	Total cholesterol to total lipids ratio in medium HDL	preeclam
-0.0872395	-0.245792	0.0713128	0.280846	0.087	Total cholesterol to total lipids ratio in medium HDL	preterm
-0.0279838	-0.125463	0.0694954	0.573669	0	Total cholesterol to total lipids ratio in medium HDL	preg_ht
-0.299976	-0.672782	0.0728309	0.11478	0	Total cholesterol to total lipids ratio in medium HDL	preg_dia
0.251176	-0.49562	0.997973	0.50976	0.909	Total cholesterol to total lipids ratio in medium HDL	sga
0.0949355	0.000547952	0.189323	0.0486847	0	Total cholesterol to total lipids ratio in medium HDL	lga
0.100618	-0.274727	0.475962	0.599304	0.663	Cholesteryl esters to total lipids ratio in medium HDL	preeclam
-0.0745121	-0.209725	0.0607006	0.280105	0	Cholesteryl esters to total lipids ratio in medium HDL	preterm
-0.0372934	-0.134933	0.0603466	0.454096	0	Cholesteryl esters to total lipids ratio in medium HDL	preg_ht
-0.27054	-0.662368	0.121288	0.175969	0	Cholesteryl esters to total lipids ratio in medium HDL	preg_dia
0.225983	-0.490197	0.942163	0.536281	0.903	Cholesteryl esters to total lipids ratio in medium HDL	sga
0.084773	-0.0111265	0.180673	0.0831732	0	Cholesteryl esters to total lipids ratio in medium HDL	lga
0.014238	-0.181927	0.210403	0.886876	0	Free cholesterol to total lipids ratio in medium HDL	preeclam
-0.109106	-0.380327	0.162114	0.430432	0.497	Free cholesterol to total lipids ratio in medium HDL	preterm
-0.145969	-0.631468	0.33953	0.555675	0.632	Free cholesterol to total lipids ratio in medium HDL	preg_ht
-0.283357	-0.583366	0.0166514	0.0641437	0	Free cholesterol to total lipids ratio in medium HDL	preg_dia
0.151665	-0.286332	0.589661	0.497344	0.573	Free cholesterol to total lipids ratio in medium HDL	sga
0.125944	-0.0637249	0.315613	0.193102	0.542	Free cholesterol to total lipids ratio in medium HDL	lga
-0.00514647	-0.19675	0.186457	0.958015	0	Triglycerides to total lipids ratio in medium HDL	preeclam
0.00495246	-0.130601	0.140506	0.942914	0	Triglycerides to total lipids ratio in medium HDL	preterm
0.110634	-0.192918	0.414186	0.475018	0.222	Triglycerides to total lipids ratio in medium HDL	preg_ht
0.179776	-0.167371	0.526922	0.310105	0	Triglycerides to total lipids ratio in medium HDL	preg_dia
-0.149326	-0.40403	0.105379	0.250528	0.388	Triglycerides to total lipids ratio in medium HDL	sga
-0.125877	-0.21981	-0.0319444	0.00862672	0	Triglycerides to total lipids ratio in medium HDL	lga
-0.0463727	-0.237182	0.144436	0.633836	0	Phospholipids to total lipids ratio in small HDL	preeclam
-0.0903787	-0.214139	0.0333821	0.152344	0	Phospholipids to total lipids ratio in small HDL	preterm
-0.00321213	-0.0970904	0.0906662	0.946532	0	Phospholipids to total lipids ratio in small HDL	preg_ht
-0.146238	-0.636714	0.344237	0.558967	0.394	Phospholipids to total lipids ratio in small HDL	preg_dia
-0.121645	-0.250253	0.00696373	0.0637623	0	Phospholipids to total lipids ratio in small HDL	sga
0.0162602	-0.173751	0.206271	0.866801	0.523	Phospholipids to total lipids ratio in small HDL	lga
0.0396769	-0.144041	0.223395	0.672086	0	Total cholesterol to total lipids ratio in small HDL	preeclam
0.070101	-0.0527782	0.19298	0.26351	0	Total cholesterol to total lipids ratio in small HDL	preterm
-0.00635398	-0.10046	0.0877517	0.894718	0	Total cholesterol to total lipids ratio in small HDL	preg_ht
0.0982173	-0.322579	0.519013	0.647332	0.365	Total cholesterol to total lipids ratio in small HDL	preg_dia
0.144526	0.0168697	0.272182	0.0264886	0	Total cholesterol to total lipids ratio in small HDL	sga
0.0256753	-0.125353	0.176704	0.738983	0.342	Total cholesterol to total lipids ratio in small HDL	lga
0.0489782	-0.138568	0.236524	0.608755	0	Cholesteryl esters to total lipids ratio in small HDL	preeclam
0.0715828	-0.0626563	0.205822	0.295955	0.03	Cholesteryl esters to total lipids ratio in small HDL	preterm
0.00192154	-0.0919995	0.0958426	0.968014	0	Cholesteryl esters to total lipids ratio in small HDL	preg_ht
0.085125	-0.320534	0.490784	0.680863	0.286	Cholesteryl esters to total lipids ratio in small HDL	preg_dia
0.145867	0.0156795	0.276054	0.0280906	0	Cholesteryl esters to total lipids ratio in small HDL	sga
0.00427713	-0.171062	0.179616	0.961867	0.466	Cholesteryl esters to total lipids ratio in small HDL	lga
-0.0947327	-0.32859	0.139125	0.427221	0	Free cholesterol to total lipids ratio in small HDL	preeclam
-0.0558241	-0.187479	0.0758309	0.405939	0	Free cholesterol to total lipids ratio in small HDL	preterm
-0.0634865	-0.155038	0.0280653	0.174104	0	Free cholesterol to total lipids ratio in small HDL	preg_ht
-0.112656	-0.458845	0.233532	0.523597	0	Free cholesterol to total lipids ratio in small HDL	preg_dia
-0.0974508	-0.243586	0.0486846	0.19121	0	Free cholesterol to total lipids ratio in small HDL	sga
0.117732	-0.0937692	0.329234	0.275267	0.613	Free cholesterol to total lipids ratio in small HDL	lga
0.050889	-0.122982	0.22476	0.566206	0	Triglycerides to total lipids ratio in small HDL	preeclam
0.0641123	-0.131809	0.260034	0.521284	0.275	Triglycerides to total lipids ratio in small HDL	preterm
0.138969	-0.272876	0.550815	0.508387	0.435	Triglycerides to total lipids ratio in small HDL	preg_ht
0.173579	-0.093268	0.440425	0.202338	0	Triglycerides to total lipids ratio in small HDL	preg_dia
-0.196098	-0.536117	0.143921	0.258322	0.536	Triglycerides to total lipids ratio in small HDL	sga
-0.108989	-0.202278	-0.0157012	0.0220305	0	Triglycerides to total lipids ratio in small HDL	lga
0.086237	-0.148114	0.320588	0.470767	0.133	VLDL particle size	preeclam
0.0205273	-0.21534	0.256394	0.864559	0.362	VLDL particle size	preterm
0.0999048	-0.130047	0.329857	0.394478	0.193	VLDL particle size	preg_ht
-0.0414426	-0.312698	0.229813	0.764601	0	VLDL particle size	preg_dia
-0.0889223	-0.23153	0.053685	0.221659	0	VLDL particle size	sga
-0.143005	-0.243316	-0.0426946	0.00520329	0	VLDL particle size	lga
0.0255799	-0.32655	0.377709	0.886781	0.267	LDL particle size	preeclam
-0.0186239	-0.146772	0.109524	0.775764	0	LDL particle size	preterm
-0.0329909	-0.259469	0.193487	0.775256	0.302	LDL particle size	preg_ht
0.0195807	-0.365507	0.404668	0.920615	0	LDL particle size	preg_dia
-0.0625068	-0.299964	0.174951	0.605904	0.461	LDL particle size	sga
0.143669	0.045109	0.242228	0.00427659	0	LDL particle size	lga
-0.185032	-0.405791	0.0357262	0.100429	0	HDL particle size	preeclam
0.0310771	-0.108453	0.170607	0.662447	0	HDL particle size	preterm
-0.0766729	-0.168973	0.0156271	0.103498	0	HDL particle size	preg_ht
-0.170053	-0.558161	0.218055	0.390463	0.038	HDL particle size	preg_dia
-0.0521703	-0.202539	0.0981983	0.496499	0	HDL particle size	sga
0.119165	-0.0633211	0.301651	0.20059	0.477	HDL particle size	lga
-0.0794535	-0.309092	0.150185	0.497686	0	Total cholesterol	preeclam
0.0524532	-0.0792811	0.184187	0.435151	0	Total cholesterol	preterm
0.0620946	-0.030518	0.154707	0.188809	0	Total cholesterol	preg_ht
0.0385805	-0.309679	0.38684	0.82811	0	Total cholesterol	preg_dia
-0.0113769	-0.152677	0.129923	0.874608	0	Total cholesterol	sga
-0.00954675	-0.111435	0.092342	0.854293	0	Total cholesterol	lga
0.0713679	-0.170234	0.31297	0.562614	0	Total cholesterol in VLDL	preeclam
0.0986772	-0.225981	0.423336	0.551366	0.508	Total cholesterol in VLDL	preterm
0.108531	0.0132467	0.203815	0.0255856	0	Total cholesterol in VLDL	preg_ht
0.101868	-0.276332	0.480069	0.597557	0	Total cholesterol in VLDL	preg_dia
-0.155902	-0.473198	0.161395	0.33554	0.553	Total cholesterol in VLDL	sga
-0.0827867	-0.179152	0.0135787	0.0922224	0	Total cholesterol in VLDL	lga
0.0474922	-0.201226	0.29621	0.708218	0	Remnant cholesterol	preeclam
0.0605232	-0.159501	0.280547	0.589791	0.252	Remnant cholesterol	preterm
0.105104	0.0100315	0.200176	0.0302524	0	Remnant cholesterol	preg_ht
0.0901867	-0.25876	0.439134	0.612464	0	Remnant cholesterol	preg_dia
-0.106163	-0.374035	0.16171	0.437294	0.395	Remnant cholesterol	sga
-0.0375926	-0.138693	0.0635078	0.466135	0	Remnant cholesterol	lga
-0.058839	-0.276723	0.159045	0.596609	0	Total cholesterol in LDL	preeclam
0.0481268	-0.0822399	0.178494	0.469342	0	Total cholesterol in LDL	preterm
0.0673024	-0.0260084	0.160613	0.15746	0	Total cholesterol in LDL	preg_ht
0.0843306	-0.235919	0.404581	0.605776	0	Total cholesterol in LDL	preg_dia
-0.0271796	-0.166113	0.111754	0.701402	0	Total cholesterol in LDL	sga
-0.0122612	-0.112732	0.0882098	0.810959	0	Total cholesterol in LDL	lga
-0.21055	-0.423499	0.00239861	0.052637	0	Total cholesterol in HDL	preeclam
0.0157835	-0.151472	0.183039	0.853263	0.164	Total cholesterol in HDL	preterm
-0.0419836	-0.131851	0.0478837	0.359854	0	Total cholesterol in HDL	preg_ht
-0.280715	-0.719756	0.158326	0.210146	0.298	Total cholesterol in HDL	preg_dia
0.0487398	-0.105282	0.202762	0.535111	0	Total cholesterol in HDL	sga
0.0932027	-0.172224	0.35863	0.49131	0.743	Total cholesterol in HDL	lga
-0.202536	-0.412484	0.00741109	0.058654	0	Total cholesterol in HDL2	preeclam
0.00126428	-0.190255	0.192784	0.989677	0.293	Total cholesterol in HDL2	preterm
-0.0519601	-0.142461	0.0385411	0.260467	0	Total cholesterol in HDL2	preg_ht
-0.28948	-0.737548	0.158587	0.20542	0.338	Total cholesterol in HDL2	preg_dia
0.0559256	-0.0975317	0.209383	0.475052	0	Total cholesterol in HDL2	sga
0.100568	-0.147426	0.348562	0.426721	0.71	Total cholesterol in HDL2	lga
-0.205725	-0.436672	0.0252223	0.0808263	0	Total cholesterol in HDL3	preeclam
0.0561922	-0.0837796	0.196164	0.431379	0	Total cholesterol in HDL3	preterm
-0.0818778	-0.342406	0.178651	0.537915	0.357	Total cholesterol in HDL3	preg_ht
-0.125019	-0.532479	0.28244	0.547594	0	Total cholesterol in HDL3	preg_dia
0.0244474	-0.127858	0.176753	0.753062	0	Total cholesterol in HDL3	sga
0.0393091	-0.187379	0.265997	0.733955	0.643	Total cholesterol in HDL3	lga
-0.0749258	-0.305499	0.155647	0.52419	0	Esterified cholesterol	preeclam
0.0488312	-0.0832308	0.180893	0.468626	0	Esterified cholesterol	preterm
0.0781362	-0.0147611	0.171033	0.0992436	0	Esterified cholesterol	preg_ht
0.044927	-0.311731	0.401585	0.804993	0	Esterified cholesterol	preg_dia
-0.0200671	-0.161049	0.120915	0.780262	0	Esterified cholesterol	sga
-0.0212967	-0.122777	0.0801836	0.680839	0	Esterified cholesterol	lga
-0.0274415	-0.252033	0.19715	0.810736	0	Free cholesterol	preeclam
0.0586482	-0.0737305	0.191027	0.385214	0	Free cholesterol	preterm
0.0225563	-0.0691429	0.114256	0.629724	0	Free cholesterol	preg_ht
0.0974811	-0.233104	0.428067	0.563303	0	Free cholesterol	preg_dia
0.0090396	-0.133386	0.151466	0.901001	0	Free cholesterol	sga
-0.00129041	-0.103364	0.100783	0.980232	0	Free cholesterol	lga
-0.0199658	-0.216839	0.176908	0.842444	0	Total triglycerides	preeclam
0.0477793	-0.144252	0.23981	0.625791	0.158	Total triglycerides	preterm
0.0895812	-0.104915	0.284078	0.366674	0.074	Total triglycerides	preg_ht
0.0295772	-0.269841	0.328995	0.846482	0	Total triglycerides	preg_dia
-0.0990409	-0.231131	0.0330488	0.141675	0	Total triglycerides	sga
-0.150365	-0.242599	-0.0581307	0.00139719	0	Total triglycerides	lga
0.00327101	-0.194623	0.201165	0.974156	0	Triglycerides in VLDL	preeclam
0.0722668	-0.212133	0.356667	0.618461	0.422	Triglycerides in VLDL	preterm
0.102414	-0.123999	0.328827	0.37532	0.113	Triglycerides in VLDL	preg_ht
0.00297781	-0.303274	0.30923	0.984795	0	Triglycerides in VLDL	preg_dia
-0.0995267	-0.234924	0.0358701	0.149664	0	Triglycerides in VLDL	sga
-0.149735	-0.241695	-0.0577759	0.00141604	0	Triglycerides in VLDL	lga
-0.154034	-0.332202	0.0241337	0.0901746	0	Triglycerides in LDL	preeclam
0.0805513	-0.0565158	0.217618	0.249392	0	Triglycerides in LDL	preterm
0.0249002	-0.0679262	0.117727	0.599061	0	Triglycerides in LDL	preg_ht
0.111353	-0.226001	0.448706	0.517671	0	Triglycerides in LDL	preg_dia
-0.0373129	-0.167213	0.0925875	0.573445	0	Triglycerides in LDL	sga
-0.0707157	-0.171628	0.0301962	0.169604	0.023	Triglycerides in LDL	lga
-0.0551913	-0.260163	0.149781	0.597676	0	Triglycerides in HDL	preeclam
0.0430726	-0.0937844	0.17993	0.537331	0	Triglycerides in HDL	preterm
0.0262885	-0.0696183	0.122195	0.591105	0	Triglycerides in HDL	preg_ht
0.0825076	-0.223927	0.388942	0.597693	0	Triglycerides in HDL	preg_dia
-0.10116	-0.236402	0.034083	0.142641	0	Triglycerides in HDL	sga
-0.104744	-0.222647	0.0131589	0.0816457	0.134	Triglycerides in HDL	lga
-0.111506	-0.33681	0.113799	0.332043	0	Total phosphoglycerides	preeclam
0.063963	-0.0744748	0.202401	0.365163	0	Total phosphoglycerides	preterm
-0.0185537	-0.106484	0.0693768	0.679196	0	Total phosphoglycerides	preg_ht
0.0812752	-0.251689	0.414239	0.632352	0	Total phosphoglycerides	preg_dia
-0.0322113	-0.176373	0.11195	0.661435	0	Total phosphoglycerides	sga
0.0225907	-0.277229	0.322411	0.882597	0.791	Total phosphoglycerides	lga
0.0779871	-0.0935783	0.249553	0.372969	0	Ratio of triglycerides to phosphoglycerides	preeclam
-0.00268576	-0.162435	0.157063	0.973713	0.087	Ratio of triglycerides to phosphoglycerides	preterm
0.225134	-0.34911	0.799378	0.442244	0.588	Ratio of triglycerides to phosphoglycerides	preg_ht
0.00160416	-0.286621	0.289829	0.991296	0	Ratio of triglycerides to phosphoglycerides	preg_dia
-0.107518	-0.241409	0.0263735	0.115511	0	Ratio of triglycerides to phosphoglycerides	sga
-0.111322	-0.208891	-0.0137525	0.0253372	0	Ratio of triglycerides to phosphoglycerides	lga
-0.0759301	-0.310528	0.158668	0.525844	0	Phosphatidylcholine and other cholines	preeclam
0.0658907	-0.0713702	0.203151	0.346776	0	Phosphatidylcholine and other cholines	preterm
-0.0297114	-0.117	0.0575775	0.504687	0	Phosphatidylcholine and other cholines	preg_ht
0.0311044	-0.33647	0.398679	0.868272	0	Phosphatidylcholine and other cholines	preg_dia
-0.01539	-0.157381	0.126601	0.831768	0	Phosphatidylcholine and other cholines	sga
0.0181199	-0.267841	0.304081	0.901163	0.778	Phosphatidylcholine and other cholines	lga
-0.0592706	-0.293416	0.174875	0.619798	0	Sphingomyelins	preeclam
0.048921	-0.0772491	0.175091	0.447282	0	Sphingomyelins	preterm
0.0586161	-0.034047	0.151279	0.215043	0	Sphingomyelins	preg_ht
0.0303704	-0.341201	0.401942	0.872725	0	Sphingomyelins	preg_dia
0.0785648	-0.158152	0.315282	0.51537	0.15	Sphingomyelins	sga
-0.0142964	-0.119409	0.090816	0.789795	0	Sphingomyelins	lga
-0.119298	-0.342604	0.104007	0.295059	0	Total cholines	preeclam
0.0472867	-0.087259	0.181832	0.490925	0	Total cholines	preterm
-0.01823	-0.105839	0.0693792	0.683395	0	Total cholines	preg_ht
0.130298	-0.219317	0.479914	0.465108	0	Total cholines	preg_dia
-0.0441255	-0.188655	0.100404	0.549583	0	Total cholines	sga
0.0257609	-0.243863	0.295385	0.851455	0.756	Total cholines	lga
-0.19829	-0.420909	0.0243286	0.0808506	0	Apolipoprotein A-I	preeclam
0.0402534	-0.095033	0.17554	0.559778	0	Apolipoprotein A-I	preterm
-0.00386045	-0.0925413	0.0848204	0.932006	0	Apolipoprotein A-I	preg_ht
-0.2242	-0.608208	0.159808	0.252495	0	Apolipoprotein A-I	preg_dia
0.0158468	-0.137627	0.169321	0.839624	0	Apolipoprotein A-I	sga
0.068068	-0.230862	0.366998	0.655384	0.795	Apolipoprotein A-I	lga
-0.0145433	-0.249489	0.220402	0.903435	0	Apolipoprotein B	preeclam
0.0360375	-0.10742	0.179495	0.622467	0.013	Apolipoprotein B	preterm
0.105663	0.0109736	0.200353	0.0287349	0	Apolipoprotein B	preg_ht
0.0691429	-0.250928	0.389213	0.672004	0	Apolipoprotein B	preg_dia
-0.0829799	-0.215052	0.0490924	0.218162	0	Apolipoprotein B	sga
-0.0830594	-0.178401	0.0122822	0.0877338	0	Apolipoprotein B	lga
0.0570558	-0.170326	0.284437	0.622857	0	Ratio of apolipoprotein B to apolipoprotein A-I	preeclam
0.0474345	-0.189242	0.284112	0.694457	0.296	Ratio of apolipoprotein B to apolipoprotein A-I	preterm
0.101694	0.00713963	0.196248	0.0350347	0	Ratio of apolipoprotein B to apolipoprotein A-I	preg_ht
0.13515	-0.208678	0.478978	0.441055	0	Ratio of apolipoprotein B to apolipoprotein A-I	preg_dia
-0.168669	-0.478771	0.141432	0.286398	0.566	Ratio of apolipoprotein B to apolipoprotein A-I	sga
-0.0960893	-0.232932	0.0407537	0.168741	0.283	Ratio of apolipoprotein B to apolipoprotein A-I	lga
-0.0809806	-0.321447	0.159486	0.509225	0	Total fatty acids	preeclam
0.0502784	-0.0920116	0.192568	0.488588	0	Total fatty acids	preterm
0.0490581	-0.0433386	0.141455	0.298041	0	Total fatty acids	preg_ht
0.0698823	-0.278133	0.417898	0.693902	0	Total fatty acids	preg_dia
-0.0728841	-0.206633	0.0608651	0.2855	0	Total fatty acids	sga
-0.100899	-0.242082	0.0402834	0.161294	0.275	Total fatty acids	lga
-0.25507	-0.675015	0.164875	0.233865	0.606	Estimated degree of unsaturation	preeclam
-0.123853	-0.408424	0.160718	0.393642	0.572	Estimated degree of unsaturation	preterm
0.013688	-0.0767773	0.104153	0.766805	0	Estimated degree of unsaturation	preg_ht
-0.379782	-0.769018	0.00945437	0.0558304	0.35	Estimated degree of unsaturation	preg_dia
0.0481244	-0.178791	0.27504	0.677651	0.23	Estimated degree of unsaturation	sga
0.0429939	-0.0557451	0.141733	0.393422	0	Estimated degree of unsaturation	lga
-0.249456	-0.465753	-0.0331584	0.0237948	0	Docosahexaenoic acid	preeclam
0.0541325	-0.0801809	0.188446	0.42957	0	Docosahexaenoic acid	preterm
0.110287	0.0179463	0.202629	0.0192385	0	Docosahexaenoic acid	preg_ht
-0.209621	-0.590843	0.1716	0.281158	0	Docosahexaenoic acid	preg_dia
0.0146211	-0.125977	0.15522	0.838494	0	Docosahexaenoic acid	sga
-0.0610714	-0.160826	0.0386829	0.230168	0	Docosahexaenoic acid	lga
-0.15049	-0.398371	0.0973909	0.234083	0	Linoleic acid	preeclam
-0.145052	-0.589593	0.299489	0.52248	0.829	Linoleic acid	preterm
0.0269677	-0.0626181	0.116554	0.55519	0	Linoleic acid	preg_ht
0.115954	-0.289159	0.521067	0.574802	0	Linoleic acid	preg_dia
-0.0707183	-0.204664	0.0632273	0.300768	0	Linoleic acid	sga
-0.0559766	-0.156193	0.04424	0.273626	0	Linoleic acid	lga
-0.170417	-0.410789	0.0699547	0.164662	0	Omega-3 fatty acids	preeclam
0.0138343	-0.125265	0.152933	0.845447	0	Omega-3 fatty acids	preterm
0.0555296	-0.0374996	0.148559	0.242036	0	Omega-3 fatty acids	preg_ht
-0.0339269	-0.80362	0.735766	0.931155	0.602	Omega-3 fatty acids	preg_dia
-0.0433168	-0.196476	0.109842	0.579359	0	Omega-3 fatty acids	sga
-0.0379088	-0.219122	0.143305	0.681797	0.474	Omega-3 fatty acids	lga
-0.176071	-0.416759	0.0646157	0.151634	0	Omega-6 fatty acids	preeclam
-0.0623056	-0.352346	0.227735	0.67373	0.624	Omega-6 fatty acids	preterm
0.0259436	-0.0641133	0.116001	0.572327	0	Omega-6 fatty acids	preg_ht
0.07301	-0.29838	0.4444	0.700014	0	Omega-6 fatty acids	preg_dia
-0.0704209	-0.205763	0.0649212	0.307821	0	Omega-6 fatty acids	sga
-0.0652953	-0.165345	0.0347541	0.200851	0	Omega-6 fatty acids	lga
-0.183955	-0.426743	0.0588331	0.137539	0	Polyunsaturated fatty acids	preeclam
-0.030045	-0.263606	0.203516	0.800942	0.437	Polyunsaturated fatty acids	preterm
0.030499	-0.0596082	0.120606	0.507075	0	Polyunsaturated fatty acids	preg_ht
0.0369186	-0.338202	0.412039	0.847041	0	Polyunsaturated fatty acids	preg_dia
-0.0701581	-0.207098	0.0667819	0.31531	0	Polyunsaturated fatty acids	sga
-0.0687524	-0.168615	0.0311102	0.177216	0	Polyunsaturated fatty acids	lga
0.052949	-0.180374	0.286272	0.656476	0	Monounsaturated fatty acids	preeclam
0.0214403	-0.116255	0.159135	0.760227	0	Monounsaturated fatty acids	preterm
0.056983	-0.035408	0.149374	0.22673	0	Monounsaturated fatty acids	preg_ht
-0.0540449	-0.369801	0.261712	0.737272	0	Monounsaturated fatty acids	preg_dia
-0.0637814	-0.19416	0.0665974	0.337651	0	Monounsaturated fatty acids	sga
-0.127781	-0.221481	-0.034082	0.00752035	0	Monounsaturated fatty acids	lga
-0.0783217	-0.297009	0.140366	0.48271	0	Saturated fatty acids	preeclam
0.0780468	-0.0628704	0.218964	0.27769	0	Saturated fatty acids	preterm
0.0441512	-0.0499847	0.138287	0.357963	0	Saturated fatty acids	preg_ht
0.179118	-0.140062	0.498298	0.271378	0	Saturated fatty acids	preg_dia
-0.0723486	-0.207657	0.0629595	0.294646	0	Saturated fatty acids	sga
-0.0597018	-0.288076	0.168672	0.608388	0.651	Saturated fatty acids	lga
-0.260769	-0.471499	-0.0500393	0.0152928	0	Ratio of docosahexaenoic acid to total fatty acids	preeclam
0.0271977	-0.105175	0.15957	0.687168	0	Ratio of docosahexaenoic acid to total fatty acids	preterm
0.0949315	0.000358198	0.189505	0.0491386	0	Ratio of docosahexaenoic acid to total fatty acids	preg_ht
-0.273916	-0.724835	0.177002	0.233809	0.272	Ratio of docosahexaenoic acid to total fatty acids	preg_dia
0.0696303	-0.112415	0.251676	0.453457	0.11	Ratio of docosahexaenoic acid to total fatty acids	sga
0.000254543	-0.0996508	0.10016	0.996016	0	Ratio of docosahexaenoic acid to total fatty acids	lga
-0.132296	-0.343507	0.0789146	0.219573	0	Ratio of linoleic acid to total fatty acids	preeclam
-0.314428	-1.05503	0.42618	0.405347	0.872	Ratio of linoleic acid to total fatty acids	preterm
-0.0231418	-0.114076	0.0677926	0.617928	0	Ratio of linoleic acid to total fatty acids	preg_ht
0.0424034	-0.273707	0.358514	0.792619	0	Ratio of linoleic acid to total fatty acids	preg_dia
-0.00565862	-0.152819	0.141502	0.939924	0	Ratio of linoleic acid to total fatty acids	sga
0.0635107	-0.113273	0.240295	0.481352	0.437	Ratio of linoleic acid to total fatty acids	lga
-0.19458	-0.432394	0.0432341	0.108792	0.081	Ratio of omega-3 fatty acids to total fatty acids	preeclam
-0.0297829	-0.160659	0.101093	0.655583	0	Ratio of omega-3 fatty acids to total fatty acids	preterm
0.0259002	-0.0681925	0.119993	0.589539	0	Ratio of omega-3 fatty acids to total fatty acids	preg_ht
-0.0728579	-1.00573	0.860017	0.87834	0.878	Ratio of omega-3 fatty acids to total fatty acids	preg_dia
-0.0215589	-0.157233	0.114115	0.755464	0	Ratio of omega-3 fatty acids to total fatty acids	sga
0.0178292	-0.0828172	0.118476	0.72844	0	Ratio of omega-3 fatty acids to total fatty acids	lga
-0.168376	-0.367347	0.0305947	0.0971982	0	Ratio of omega-6 fatty acids to total fatty acids	preeclam
-0.246283	-0.857994	0.365428	0.430049	0.803	Ratio of omega-6 fatty acids to total fatty acids	preterm
-0.0438903	-0.136912	0.0491316	0.355088	0	Ratio of omega-6 fatty acids to total fatty acids	preg_ht
-0.0395136	-0.299603	0.220576	0.765884	0	Ratio of omega-6 fatty acids to total fatty acids	preg_dia
-9.24892e-05	-0.139119	0.138934	0.99896	0	Ratio of omega-6 fatty acids to total fatty acids	sga
0.0769502	-0.0626511	0.216552	0.279982	0.277	Ratio of omega-6 fatty acids to total fatty acids	lga
-0.192148	-0.392802	0.0085056	0.0605342	0	Ratio of polyunsaturated fatty acids to total fatty acids	preeclam
-0.228178	-0.788151	0.331795	0.424495	0.788	Ratio of polyunsaturated fatty acids to total fatty acids	preterm
-0.037041	-0.13041	0.0563284	0.436836	0	Ratio of polyunsaturated fatty acids to total fatty acids	preg_ht
-0.091441	-0.360537	0.177655	0.505404	0	Ratio of polyunsaturated fatty acids to total fatty acids	preg_dia
-0.00623168	-0.140535	0.128072	0.927539	0	Ratio of polyunsaturated fatty acids to total fatty acids	sga
0.0941662	-0.00459193	0.192924	0.0616462	0	Ratio of polyunsaturated fatty acids to total fatty acids	lga
0.236246	0.0305299	0.441961	0.0243957	0	Ratio of monounsaturated fatty acids to total fatty acids	preeclam
-0.0417378	-0.165959	0.0824835	0.510192	0	Ratio of monounsaturated fatty acids to total fatty acids	preterm
0.0517701	-0.0403035	0.143844	0.27045	0	Ratio of monounsaturated fatty acids to total fatty acids	preg_ht
-0.165493	-0.450127	0.119141	0.254465	0	Ratio of monounsaturated fatty acids to total fatty acids	preg_dia
0.00272333	-0.1317	0.137146	0.968326	0	Ratio of monounsaturated fatty acids to total fatty acids	sga
-0.0924199	-0.191759	0.00691937	0.0682361	0	Ratio of monounsaturated fatty acids to total fatty acids	lga
-0.0587259	-0.266253	0.148802	0.579149	0	Ratio of saturated fatty acids to total fatty acids	preeclam
0.253975	-0.189161	0.69711	0.261303	0.767	Ratio of saturated fatty acids to total fatty acids	preterm
-0.0332237	-0.170077	0.103629	0.634203	0.056	Ratio of saturated fatty acids to total fatty acids	preg_ht
0.203021	-0.46167	0.867712	0.54941	0.797	Ratio of saturated fatty acids to total fatty acids	preg_dia
-0.00512067	-0.164899	0.154658	0.949915	0	Ratio of saturated fatty acids to total fatty acids	sga
0.0343477	-0.180879	0.249575	0.754442	0.552	Ratio of saturated fatty acids to total fatty acids	lga
-0.0328393	-0.24268	0.177002	0.759051	0	Glucose	preeclam
0.0716954	-0.188821	0.332212	0.589617	0.615	Glucose	preterm
-0.0705976	-0.159667	0.0184721	0.120307	0	Glucose	preg_ht
-0.347933	-0.792474	0.0966077	0.125024	0	Glucose	preg_dia
-0.135058	-0.277806	0.0076899	0.0636848	0	Glucose	sga
0.0316921	-0.0728961	0.13628	0.552576	0	Glucose	lga
0.0378391	-0.229922	0.3056	0.781799	0.093	Lactate	preeclam
-0.0216465	-0.151626	0.108333	0.744115	0	Lactate	preterm
0.0242107	-0.209461	0.257882	0.839079	0.178	Lactate	preg_ht
-0.11714	-0.445628	0.211347	0.484594	0	Lactate	preg_dia
-0.0118317	-0.145643	0.12198	0.862415	0	Lactate	sga
0.0158774	-0.0871321	0.118887	0.762577	0	Lactate	lga
-0.10647	-0.280419	0.0674795	0.230279	0	Pyruvate	preeclam
0.0300455	-0.107407	0.167498	0.668342	0	Pyruvate	preterm
-0.0436858	-0.12958	0.0422083	0.318843	0	Pyruvate	preg_ht
0.175091	-0.147253	0.497435	0.28705	0	Pyruvate	preg_dia
-0.070388	-0.191471	0.0506952	0.254551	0	Pyruvate	sga
0.00169617	-0.10292	0.106312	0.974649	0	Pyruvate	lga
-0.0390428	-0.25109	0.173004	0.718192	0	Citrate	preeclam
-0.049801	-0.177173	0.0775709	0.443483	0	Citrate	preterm
0.130287	-0.272729	0.533302	0.526332	0.66	Citrate	preg_ht
0.338083	-0.785124	1.46129	0.555228	0.895	Citrate	preg_dia
0.0637168	-0.0882033	0.215637	0.411061	0	Citrate	sga
-0.18242	-0.543111	0.178272	0.321563	0.848	Citrate	lga
0.0738101	-0.148555	0.296175	0.515321	0	Diacylglycerol/Glycerol	preeclam
0.0624973	-0.0752801	0.200275	0.37397	0	Diacylglycerol/Glycerol	preterm
0.0745422	-0.0266323	0.175717	0.148728	0	Diacylglycerol/Glycerol	preg_ht
-0.0339013	-0.307431	0.239629	0.808069	0	Diacylglycerol/Glycerol	preg_dia
-0.0492256	-0.200591	0.10214	0.523863	0	Diacylglycerol/Glycerol	sga
-0.100198	-0.211256	0.0108606	0.0770116	0	Diacylglycerol/Glycerol	lga
0.0423585	-0.16208	0.246797	0.684674	0	Alanine	preeclam
-0.114615	-0.234034	0.00480542	0.0599589	0	Alanine	preterm
-0.0201241	-0.226571	0.186323	0.848483	0.175	Alanine	preg_ht
0.179208	-0.249444	0.607859	0.412554	0	Alanine	preg_dia
-0.247092	-0.381174	-0.113011	0.000303941	0	Alanine	sga
-0.0187771	-0.123331	0.0857766	0.724841	0	Alanine	lga
-0.00230632	-0.204675	0.200062	0.982179	0	Glutamine	preeclam
-0.111037	-0.232668	0.010594	0.0735743	0	Glutamine	preterm
0.054535	-0.252021	0.361091	0.727338	0.449	Glutamine	preg_ht
0.0284181	-0.387208	0.444044	0.893394	0	Glutamine	preg_dia
-0.134623	-0.275245	0.00599977	0.0606085	0	Glutamine	sga
0.0530133	-0.0454637	0.15149	0.291375	0	Glutamine	lga
-0.0838693	-0.447597	0.279859	0.651317	0.528	Histidine	preeclam
-0.0806434	-0.254696	0.0934094	0.363823	0	Histidine	preterm
0.0270318	-0.0739782	0.128042	0.59992	0	Histidine	preg_ht
0.272716	-0.237094	0.782526	0.294429	0.343	Histidine	preg_dia
-0.142881	-0.263865	-0.0218972	0.0206292	0	Histidine	sga
0.064167	-0.0697415	0.198075	0.347635	0.075	Histidine	lga
-0.0345975	-0.240513	0.171318	0.741922	0	Isoleucine	preeclam
-0.068886	-0.198335	0.0605634	0.296954	0	Isoleucine	preterm
0.0521757	-0.107059	0.211411	0.520736	0.113	Isoleucine	preg_ht
-0.0885118	-0.501504	0.324481	0.674445	0.302	Isoleucine	preg_dia
-0.149396	-0.284734	-0.0140587	0.030498	0	Isoleucine	sga
-0.0649273	-0.16419	0.0343356	0.199842	0	Isoleucine	lga
0.0636348	-0.148802	0.276072	0.557136	0	Leucine	preeclam
-0.0309642	-0.159967	0.0980386	0.638037	0	Leucine	preterm
0.138417	-0.189832	0.466665	0.40853	0.545	Leucine	preg_ht
-0.14079	-0.601701	0.320122	0.54938	0.372	Leucine	preg_dia
-0.109675	-0.243141	0.0237906	0.107268	0	Leucine	sga
-0.0293649	-0.126163	0.0674337	0.552126	0	Leucine	lga
0.0848791	-0.132939	0.302697	0.445013	0	Valine	preeclam
-0.0313896	-0.169415	0.106636	0.65579	0	Valine	preterm
0.03377	-0.061138	0.128678	0.485558	0	Valine	preg_ht
-0.144124	-0.456484	0.168237	0.36582	0.002	Valine	preg_dia
-0.10623	-0.24673	0.0342713	0.138371	0	Valine	sga
-0.0185657	-0.120134	0.0830026	0.720147	0	Valine	lga
-0.0372472	-0.395192	0.320698	0.838392	0.339	Phenylalanine	preeclam
-0.0270017	-0.157573	0.10357	0.685247	0	Phenylalanine	preterm
0.0123191	-0.373269	0.397908	0.95007	0.434	Phenylalanine	preg_ht
0.165849	-0.18607	0.517768	0.355657	0	Phenylalanine	preg_dia
-0.189743	-0.32167	-0.0578158	0.00481887	0	Phenylalanine	sga
-0.0350243	-0.132799	0.0627507	0.482626	0	Phenylalanine	lga
0.0389016	-0.153477	0.23128	0.69186	0	Tyrosine	preeclam
-0.0516625	-0.184188	0.0808634	0.444837	0	Tyrosine	preterm
0.0169016	-0.0751493	0.108953	0.718943	0	Tyrosine	preg_ht
-0.130522	-0.462288	0.201245	0.44066	0	Tyrosine	preg_dia
-0.152864	-0.294402	-0.0113255	0.0342773	0	Tyrosine	sga
0.00271384	-0.0995385	0.104966	0.958514	0	Tyrosine	lga
0.0857489	-0.251894	0.423392	0.618654	0.517	Acetate	preeclam
-0.103114	-0.481397	0.275169	0.593165	0.854	Acetate	preterm
-0.190196	-0.616826	0.236434	0.382243	0.815	Acetate	preg_ht
0.00739645	-0.245034	0.259826	0.954204	0	Acetate	preg_dia
0.0930101	-0.0759974	0.262018	0.280753	0	Acetate	sga
-0.0278246	-0.125589	0.0699396	0.576965	0	Acetate	lga
-0.17365	-0.32645	-0.0208507	0.0259194	0	Acetoacetate	preeclam
0.0720925	-0.103462	0.247647	0.420894	0.245	Acetoacetate	preterm
-0.0937658	-0.496041	0.308509	0.647782	0.939	Acetoacetate	preg_ht
-0.226672	-0.825355	0.37201	0.45804	0.766	Acetoacetate	preg_dia
0.250213	0.0738555	0.42657	0.00542313	0	Acetoacetate	sga
-0.00593946	-0.106408	0.0945295	0.907757	0	Acetoacetate	lga
-0.169634	-0.322769	-0.0164996	0.0299204	0.059	3-hydroxybutyrate	preeclam
-0.0181204	-0.139275	0.103034	0.769415	0	3-hydroxybutyrate	preterm
-0.0294756	-0.297782	0.238831	0.829519	0.767	3-hydroxybutyrate	preg_ht
-0.213252	-0.761174	0.334669	0.445569	0.637	3-hydroxybutyrate	preg_dia
0.243193	0.0666587	0.419726	0.0069331	0	3-hydroxybutyrate	sga
-0.100496	-0.245178	0.0441861	0.173391	0.398	3-hydroxybutyrate	lga
0.158143	-0.0669147	0.3832	0.168444	0	Creatinine	preeclam
-0.273859	-0.832048	0.28433	0.336251	0.86	Creatinine	preterm
0.0595798	-0.0323456	0.151505	0.203973	0	Creatinine	preg_ht
0.083911	-0.609328	0.77715	0.812472	0.618	Creatinine	preg_dia
-0.138885	-0.277257	-0.0005131	0.0491565	0	Creatinine	sga
0.00853807	-0.109113	0.126189	0.886893	0.163	Creatinine	lga
0.0247731	-0.192293	0.241839	0.823002	0	Albumin	preeclam
-0.0158836	-0.15497	0.123203	0.822891	0	Albumin	preterm
0.0164696	-0.0749921	0.107931	0.724138	0	Albumin	preg_ht
-0.184825	-0.639808	0.270159	0.425926	0	Albumin	preg_dia
-0.0187971	-0.159408	0.121814	0.793312	0	Albumin	sga
0.0323502	-0.0805836	0.145284	0.5745	0	Albumin	lga
-0.0639723	-0.528892	0.400947	0.7874	0.603	Glycoprotein acetyls	preeclam
0.014307	-0.112269	0.140883	0.824675	0	Glycoprotein acetyls	preterm
-0.00319327	-0.09557	0.0891834	0.945983	0	Glycoprotein acetyls	preg_ht
-0.00840702	-0.320025	0.303211	0.95783	0	Glycoprotein acetyls	preg_dia
0.0331537	-0.104658	0.170965	0.637273	0	Glycoprotein acetyls	sga
-0.110493	-0.212602	-0.00838426	0.0339304	0	Glycoprotein acetyls	lga

## Sheet: Adolescence
estimate	lci	uci	pval	I2	out	exp
0.0928481	-0.00360317	0.189299	0.0591946	0	Conc. of chylomicrons and extremely large VLDL particles	preterm
-0.0553113	-0.134287	0.0236643	0.169852	0	Conc. of chylomicrons and extremely large VLDL particles	preg_ht
0.0167239	-0.0945907	0.128038	0.768403	0	Conc. of chylomicrons and extremely large VLDL particles	sga
-0.0401183	-0.118532	0.0382956	0.315976	0.144	Conc. of chylomicrons and extremely large VLDL particles	lga
0.0935034	-0.00311848	0.190125	0.0578668	0	Total lipids in chylomicrons and extremely large VLDL	preterm
-0.0570217	-0.135792	0.0217485	0.155953	0	Total lipids in chylomicrons and extremely large VLDL	preg_ht
0.0156104	-0.0949085	0.126129	0.781905	0	Total lipids in chylomicrons and extremely large VLDL	sga
-0.0404791	-0.120626	0.0396678	0.322222	0.167	Total lipids in chylomicrons and extremely large VLDL	lga
0.0951094	-0.00175315	0.191972	0.0542932	0	Phospholipids in chylomicrons and extremely large VLDL	preterm
-0.0636539	-0.141968	0.0146598	0.111144	0	Phospholipids in chylomicrons and extremely large VLDL	preg_ht
0.0148356	-0.0958653	0.125537	0.792809	0	Phospholipids in chylomicrons and extremely large VLDL	sga
-0.0459129	-0.120769	0.0289437	0.229312	0.095	Phospholipids in chylomicrons and extremely large VLDL	lga
0.107036	0.0101355	0.203937	0.03039	0	Total cholesterol in chylomicrons and extremely large VLDL	preterm
-0.0582043	-0.139444	0.0230359	0.160256	0	Total cholesterol in chylomicrons and extremely large VLDL	preg_ht
0.0276897	-0.0819808	0.13736	0.620704	0	Total cholesterol in chylomicrons and extremely large VLDL	sga
-0.0344263	-0.122302	0.0534494	0.442584	0.273	Total cholesterol in chylomicrons and extremely large VLDL	lga
0.103535	0.00746733	0.199603	0.0346597	0	Cholesteryl esters in chylomicrons and extremely large VLDL	preterm
-0.0521324	-0.135822	0.0315575	0.222121	0.001	Cholesteryl esters in chylomicrons and extremely large VLDL	preg_ht
0.038055	-0.0728222	0.148932	0.501142	0	Cholesteryl esters in chylomicrons and extremely large VLDL	sga
-0.0287761	-0.12311	0.0655578	0.549922	0.354	Cholesteryl esters in chylomicrons and extremely large VLDL	lga
0.105749	0.00449149	0.207006	0.0406677	0.038	Free cholesterol in chylomicrons and extremely large VLDL	preterm
-0.0678356	-0.146161	0.0104901	0.0896081	0	Free cholesterol in chylomicrons and extremely large VLDL	preg_ht
0.0131627	-0.0965947	0.12292	0.81417	0	Free cholesterol in chylomicrons and extremely large VLDL	sga
-0.042532	-0.112052	0.0269881	0.230491	0	Free cholesterol in chylomicrons and extremely large VLDL	lga
0.089474	-0.00704284	0.185991	0.0692255	0	Triglycerides in chylomicrons and extremely large VLDL	preterm
-0.0554413	-0.133761	0.0228785	0.165312	0	Triglycerides in chylomicrons and extremely large VLDL	preg_ht
0.0128043	-0.0981468	0.123755	0.821054	0	Triglycerides in chylomicrons and extremely large VLDL	sga
-0.0407405	-0.119247	0.0377665	0.309103	0.142	Triglycerides in chylomicrons and extremely large VLDL	lga
0.120042	0.0189646	0.221119	0.0199279	0	Conc. of very large VLDL particles	preterm
-0.0646032	-0.144718	0.0155114	0.113996	0	Conc. of very large VLDL particles	preg_ht
0.0106751	-0.0998774	0.121228	0.849891	0	Conc. of very large VLDL particles	sga
-0.0397516	-0.114292	0.0347887	0.295917	0.075	Conc. of very large VLDL particles	lga
0.120112	0.0192355	0.220989	0.0196116	0	Total lipids in very large VLDL	preterm
-0.0658294	-0.145936	0.0142772	0.107257	0	Total lipids in very large VLDL	preg_ht
0.0124996	-0.0977635	0.122763	0.824171	0	Total lipids in very large VLDL	sga
-0.0400705	-0.118328	0.0381866	0.315584	0.132	Total lipids in very large VLDL	lga
0.118733	0.0193165	0.218149	0.0192433	0	Phospholipids in very large VLDL	preterm
-0.0689333	-0.148862	0.0109956	0.0909636	0	Phospholipids in very large VLDL	preg_ht
0.0173172	-0.0927298	0.127364	0.75776	0	Phospholipids in very large VLDL	sga
-0.0441975	-0.118592	0.030197	0.244259	0.085	Phospholipids in very large VLDL	lga
0.112311	0.0136675	0.210954	0.0256463	0	Total cholesterol in very large VLDL	preterm
-0.0562783	-0.13772	0.0251631	0.175612	0	Total cholesterol in very large VLDL	preg_ht
0.0217809	-0.0881501	0.131712	0.69777	0	Total cholesterol in very large VLDL	sga
-0.031369	-0.123471	0.0607329	0.504425	0.321	Total cholesterol in very large VLDL	lga
0.110132	0.0110871	0.209178	0.0293049	0	Cholesteryl esters in very large VLDL	preterm
-0.0496951	-0.131999	0.0326087	0.23664	0	Cholesteryl esters in very large VLDL	preg_ht
0.0185951	-0.0915283	0.128719	0.74068	0	Cholesteryl esters in very large VLDL	sga
-0.0217154	-0.12101	0.0775796	0.668188	0.393	Cholesteryl esters in very large VLDL	lga
0.112799	0.014583	0.211016	0.0243871	0	Free cholesterol in very large VLDL	preterm
-0.0632233	-0.143772	0.0173253	0.123953	0	Free cholesterol in very large VLDL	preg_ht
0.0245923	-0.0854678	0.134652	0.661428	0	Free cholesterol in very large VLDL	sga
-0.0420611	-0.123055	0.0389325	0.308755	0.185	Free cholesterol in very large VLDL	lga
0.122076	0.020107	0.224045	0.0189535	0	Triglycerides in very large VLDL	preterm
-0.0689463	-0.14872	0.0108271	0.0902747	0	Triglycerides in very large VLDL	preg_ht
0.00750098	-0.103064	0.118066	0.894218	0	Triglycerides in very large VLDL	sga
-0.0413915	-0.114101	0.0313179	0.264527	0.045	Triglycerides in very large VLDL	lga
0.134066	0.0307665	0.237365	0.010968	0	Conc. of large VLDL particles	preterm
-0.0681436	-0.149004	0.0127163	0.0985888	0	Conc. of large VLDL particles	preg_ht
0.014773	-0.0970779	0.126624	0.795738	0	Conc. of large VLDL particles	sga
-0.0531226	-0.123497	0.017252	0.13901	0	Conc. of large VLDL particles	lga
0.134271	0.0311063	0.237436	0.0107435	0	Total lipids in large VLDL	preterm
-0.0680009	-0.148973	0.0129714	0.0997664	0	Total lipids in large VLDL	preg_ht
0.017139	-0.0948399	0.129118	0.76419	0	Total lipids in large VLDL	sga
-0.0528282	-0.123169	0.0175125	0.141022	0	Total lipids in large VLDL	lga
0.136203	0.0335109	0.238895	0.00933467	0	Phospholipids in large VLDL	preterm
-0.0682145	-0.149026	0.0125971	0.0980379	0	Phospholipids in large VLDL	preg_ht
0.0201141	-0.0918967	0.132125	0.724871	0	Phospholipids in large VLDL	sga
-0.0552231	-0.125311	0.0148651	0.122522	0.001	Phospholipids in large VLDL	lga
0.130275	0.0288261	0.231725	0.0118401	0	Total cholesterol in large VLDL	preterm
-0.0576847	-0.140043	0.0246736	0.16982	0	Total cholesterol in large VLDL	preg_ht
0.0304096	-0.0809406	0.14176	0.592468	0	Total cholesterol in large VLDL	sga
-0.0452808	-0.125997	0.0354352	0.271542	0.154	Total cholesterol in large VLDL	lga
0.124464	0.0237998	0.225129	0.015378	0	Cholesteryl esters in large VLDL	preterm
-0.0430612	-0.127103	0.0409805	0.315261	0	Cholesteryl esters in large VLDL	preg_ht
0.0384713	-0.0740742	0.151017	0.502875	0	Cholesteryl esters in large VLDL	sga
-0.039523	-0.127723	0.0486773	0.379797	0.247	Cholesteryl esters in large VLDL	lga
0.13237	0.0302556	0.234484	0.0110635	0	Free cholesterol in large VLDL	preterm
-0.0721753	-0.152862	0.00851144	0.0795656	0	Free cholesterol in large VLDL	preg_ht
0.0214104	-0.0892275	0.132048	0.704474	0	Free cholesterol in large VLDL	sga
-0.0515301	-0.1214	0.0183401	0.148319	0.001	Free cholesterol in large VLDL	lga
0.134585	0.0306749	0.238494	0.011131	0	Triglycerides in large VLDL	preterm
-0.0719975	-0.152585	0.00859018	0.0799384	0	Triglycerides in large VLDL	preg_ht
0.0102589	-0.101972	0.12249	0.857814	0	Triglycerides in large VLDL	sga
-0.0551752	-0.125508	0.0151578	0.124156	0	Triglycerides in large VLDL	lga
0.146201	0.0439048	0.248496	0.00509175	0	Conc. of medium VLDL particles	preterm
-0.054339	-0.137994	0.0293155	0.202974	0	Conc. of medium VLDL particles	preg_ht
0.0351612	-0.0788129	0.149135	0.54541	0	Conc. of medium VLDL particles	sga
-0.0529531	-0.122941	0.0170349	0.138097	0	Conc. of medium VLDL particles	lga
0.145336	0.0431994	0.247472	0.00528798	0	Total lipids in medium VLDL	preterm
-0.0529665	-0.13671	0.0307766	0.215104	0	Total lipids in medium VLDL	preg_ht
0.0404343	-0.0739938	0.154862	0.488577	0	Total lipids in medium VLDL	sga
-0.0535708	-0.123842	0.0167003	0.135132	0.005	Total lipids in medium VLDL	lga
0.147332	0.0459418	0.248722	0.00439866	0	Phospholipids in medium VLDL	preterm
-0.0506133	-0.13462	0.033393	0.237656	0	Phospholipids in medium VLDL	preg_ht
0.0489593	-0.0654722	0.163391	0.401712	0	Phospholipids in medium VLDL	sga
-0.0586054	-0.131623	0.0144119	0.115693	0.051	Phospholipids in medium VLDL	lga
0.140481	0.0407972	0.240164	0.00574287	0	Total cholesterol in medium VLDL	preterm
-0.0318899	-0.11701	0.0532306	0.462773	0	Total cholesterol in medium VLDL	preg_ht
0.0727197	-0.043172	0.188611	0.218758	0	Total cholesterol in medium VLDL	sga
-0.0525351	-0.12775	0.0226797	0.171008	0.087	Total cholesterol in medium VLDL	lga
0.125565	0.0277859	0.223343	0.0118383	0	Cholesteryl esters in medium VLDL	preterm
-0.0122695	-0.0987108	0.0741718	0.780861	0	Cholesteryl esters in medium VLDL	preg_ht
0.0927211	-0.0243625	0.209805	0.120629	0	Cholesteryl esters in medium VLDL	sga
-0.0459824	-0.123311	0.0313458	0.243828	0.126	Cholesteryl esters in medium VLDL	lga
0.152537	0.0505284	0.254546	0.00338089	0	Free cholesterol in medium VLDL	preterm
-0.0553548	-0.13874	0.0280308	0.193222	0	Free cholesterol in medium VLDL	preg_ht
0.0449968	-0.069314	0.159307	0.440404	0	Free cholesterol in medium VLDL	sga
-0.0596365	-0.129494	0.0102212	0.0942893	0.002	Free cholesterol in medium VLDL	lga
0.144579	0.0411861	0.247972	0.00613073	0	Triglycerides in medium VLDL	preterm
-0.0634388	-0.146398	0.0195202	0.133929	0	Triglycerides in medium VLDL	preg_ht
0.020361	-0.0932998	0.134022	0.72551	0	Triglycerides in medium VLDL	sga
-0.051991	-0.122116	0.0181341	0.14619	0.001	Triglycerides in medium VLDL	lga
0.139681	0.0436635	0.235698	0.00435474	0	Conc. of small VLDL particles	preterm
-0.0110059	-0.0978782	0.0758664	0.803895	0	Conc. of small VLDL particles	preg_ht
0.103244	-0.0131635	0.219652	0.0821528	0	Conc. of small VLDL particles	sga
-0.0913053	-0.160196	-0.0224145	0.00938605	0	Conc. of small VLDL particles	lga
0.132879	0.0376664	0.228093	0.00623182	0	Total lipids in small VLDL	preterm
-0.0019659	-0.08901	0.0850782	0.964692	0	Total lipids in small VLDL	preg_ht
0.11778	0.000371471	0.235189	0.0492795	0	Total lipids in small VLDL	sga
-0.0962516	-0.164773	-0.0277302	0.0059025	0	Total lipids in small VLDL	lga
0.114461	0.0198666	0.209055	0.0177116	0	Phospholipids in small VLDL	preterm
-0.00515967	-0.0915244	0.081205	0.906786	0	Phospholipids in small VLDL	preg_ht
0.121942	0.00463194	0.239253	0.0416148	0	Phospholipids in small VLDL	sga
-0.108791	-0.177154	-0.0404278	0.00181451	0	Phospholipids in small VLDL	lga
0.0974135	0.00479204	0.190035	0.0392679	0	Total cholesterol in small VLDL	preterm
0.0425835	-0.0468579	0.132025	0.350743	0	Total cholesterol in small VLDL	preg_ht
0.171949	0.0541705	0.289727	0.00421741	0	Total cholesterol in small VLDL	sga
-0.108073	-0.17524	-0.0409055	0.00161269	0	Total cholesterol in small VLDL	lga
0.0792427	-0.0139847	0.17247	0.0957222	0	Cholesteryl esters in small VLDL	preterm
0.0623922	-0.0279082	0.152693	0.175666	0	Cholesteryl esters in small VLDL	preg_ht
0.188865	0.0708611	0.306868	0.00170732	0	Cholesteryl esters in small VLDL	sga
-0.105058	-0.171906	-0.0382097	0.00206823	0	Cholesteryl esters in small VLDL	lga
0.125798	0.0319855	0.219611	0.00858348	0	Free cholesterol in small VLDL	preterm
-0.000552483	-0.086915	0.08581	0.989996	0	Free cholesterol in small VLDL	preg_ht
0.125871	0.00913294	0.24261	0.0345751	0	Free cholesterol in small VLDL	sga
-0.109024	-0.177118	-0.0409304	0.00170063	0	Free cholesterol in small VLDL	lga
0.153568	0.0533951	0.25374	0.00265855	0	Triglycerides in small VLDL	preterm
-0.0464751	-0.131055	0.0381044	0.281494	0	Triglycerides in small VLDL	preg_ht
0.0548986	-0.0611933	0.170991	0.354006	0	Triglycerides in small VLDL	sga
-0.0697052	-0.139519	0.000108858	0.0503583	0.001	Triglycerides in small VLDL	lga
0.0692589	-0.0233754	0.161893	0.142816	0	Conc. of very small VLDL particles	preterm
0.0511071	-0.0733295	0.175544	0.420835	0.4	Conc. of very small VLDL particles	preg_ht
0.169569	0.0525273	0.286611	0.00451733	0	Conc. of very small VLDL particles	sga
-0.104997	-0.170903	-0.0390912	0.00179328	0	Conc. of very small VLDL particles	lga
0.050604	-0.0421686	0.143377	0.28503	0	Total lipids in very small VLDL	preterm
0.0660821	-0.0469983	0.179163	0.252057	0.288	Total lipids in very small VLDL	preg_ht
0.173536	0.0558395	0.291232	0.00385432	0	Total lipids in very small VLDL	sga
-0.106793	-0.172737	-0.0408482	0.00150339	0	Total lipids in very small VLDL	lga
0.0548337	-0.0382239	0.147891	0.248132	0	Phospholipids in very small VLDL	preterm
0.0530746	-0.073951	0.1801	0.41283	0.434	Phospholipids in very small VLDL	preg_ht
0.174111	0.0551793	0.293044	0.00411379	0	Phospholipids in very small VLDL	sga
-0.10815	-0.184317	-0.0319828	0.00538653	0.17	Phospholipids in very small VLDL	lga
-0.00527266	-0.101566	0.0910203	0.914535	0	Total cholesterol in very small VLDL	preterm
0.0942489	-0.0239028	0.212401	0.117946	0.303	Total cholesterol in very small VLDL	preg_ht
0.173018	0.0555597	0.290477	0.00388864	0	Total cholesterol in very small VLDL	sga
-0.122829	-0.243016	-0.00264115	0.0451736	0.61	Total cholesterol in very small VLDL	lga
-0.0148639	-0.111294	0.0815666	0.762568	0	Cholesteryl esters in very small VLDL	preterm
0.0952194	-0.0343387	0.224777	0.14973	0.401	Cholesteryl esters in very small VLDL	preg_ht
0.169235	0.0513585	0.287111	0.00489416	0	Cholesteryl esters in very small VLDL	sga
-0.116087	-0.232312	0.00013944	0.0502755	0.588	Cholesteryl esters in very small VLDL	lga
0.0147396	-0.0821648	0.111644	0.765612	0	Free cholesterol in very small VLDL	preterm
0.0782478	-0.0311614	0.187657	0.160994	0.257	Free cholesterol in very small VLDL	preg_ht
0.160806	0.0434727	0.278138	0.00722815	0	Free cholesterol in very small VLDL	sga
-0.10899	-0.20097	-0.0170095	0.0202108	0.355	Free cholesterol in very small VLDL	lga
0.15033	0.0560732	0.244587	0.00177238	0	Triglycerides in very small VLDL	preterm
-0.0162006	-0.0986986	0.0662974	0.70032	0	Triglycerides in very small VLDL	preg_ht
0.0902868	-0.0246945	0.205268	0.123799	0	Triglycerides in very small VLDL	sga
-0.0881265	-0.156596	-0.0196565	0.0116479	0	Triglycerides in very small VLDL	lga
0.0585355	-0.0358472	0.152918	0.224154	0	Conc. of IDL particles	preterm
0.0381297	-0.0828262	0.159086	0.536673	0.367	Conc. of IDL particles	preg_ht
0.155449	0.035831	0.275066	0.0108634	0	Conc. of IDL particles	sga
-0.111387	-0.220023	-0.00275024	0.0444754	0.533	Conc. of IDL particles	lga
0.04729	-0.0468764	0.141456	0.324975	0	Total lipids in IDL	preterm
0.0414574	-0.0771656	0.16008	0.493353	0.346	Total lipids in IDL	preg_ht
0.158704	0.0394387	0.27797	0.00910503	0	Total lipids in IDL	sga
-0.115778	-0.228466	-0.00309052	0.0440392	0.565	Total lipids in IDL	lga
0.0501381	-0.0443119	0.144588	0.298139	0	Phospholipids in IDL	preterm
0.0397609	-0.0750229	0.154545	0.497183	0.321	Phospholipids in IDL	preg_ht
0.157729	0.0383843	0.277073	0.00958814	0	Phospholipids in IDL	sga
-0.106827	-0.218571	0.00491634	0.0609674	0.56	Phospholipids in IDL	lga
0.0377043	-0.0572966	0.132705	0.436642	0	Total cholesterol in IDL	preterm
0.0459083	-0.0738738	0.165691	0.452541	0.349	Total cholesterol in IDL	preg_ht
0.163974	0.0449399	0.283007	0.00693545	0	Total cholesterol in IDL	sga
-0.115043	-0.233443	0.00335755	0.0568602	0.603	Total cholesterol in IDL	lga
0.0412614	-0.0535397	0.136062	0.393627	0	Cholesteryl esters in IDL	preterm
0.0418188	-0.0753601	0.158998	0.484258	0.321	Cholesteryl esters in IDL	preg_ht
0.163983	0.0447868	0.283179	0.00700933	0	Cholesteryl esters in IDL	sga
-0.114935	-0.227192	-0.00267798	0.0447794	0.561	Cholesteryl esters in IDL	lga
0.0269266	-0.0689734	0.122827	0.582103	0	Free cholesterol in IDL	preterm
0.0558324	-0.0686125	0.180277	0.379216	0.404	Free cholesterol in IDL	preg_ht
0.155988	0.0375898	0.274387	0.0098166	0	Free cholesterol in IDL	sga
-0.104472	-0.228277	0.0193335	0.098149	0.626	Free cholesterol in IDL	lga
0.0934693	0.0013133	0.185625	0.0468233	0.001	Triglycerides in IDL	preterm
-0.00466482	-0.08683	0.0775004	0.911399	0.045	Triglycerides in IDL	preg_ht
0.0791788	-0.0501443	0.208502	0.23014	0.227	Triglycerides in IDL	sga
-0.0879636	-0.153982	-0.0219448	0.00901562	0	Triglycerides in IDL	lga
0.0656374	-0.0284806	0.159755	0.171666	0	Conc. of large LDL particles	preterm
0.0347756	-0.0778846	0.147436	0.545182	0.307	Conc. of large LDL particles	preg_ht
0.160862	0.0406667	0.281058	0.00871354	0	Conc. of large LDL particles	sga
-0.111792	-0.207506	-0.016078	0.0220679	0.421	Conc. of large LDL particles	lga
0.0593731	-0.0346327	0.153379	0.215756	0	Total lipids in large LDL	preterm
0.0349124	-0.0784385	0.148263	0.54606	0.315	Total lipids in large LDL	preg_ht
0.159705	0.0404388	0.278972	0.00867728	0	Total lipids in large LDL	sga
-0.110876	-0.209347	-0.0124051	0.0273228	0.449	Total lipids in large LDL	lga
0.06094	-0.0328233	0.154703	0.202717	0	Phospholipids in large LDL	preterm
0.0263144	-0.078744	0.131373	0.623483	0.233	Phospholipids in large LDL	preg_ht
0.164542	0.0447893	0.284295	0.00708086	0	Phospholipids in large LDL	sga
-0.115354	-0.216711	-0.013997	0.0257058	0.482	Phospholipids in large LDL	lga
0.0545624	-0.0402824	0.149407	0.259518	0	Total cholesterol in large LDL	preterm
0.038761	-0.0750855	0.152607	0.504578	0.312	Total cholesterol in large LDL	preg_ht
0.162619	0.043454	0.281784	0.00748019	0	Total cholesterol in large LDL	sga
-0.111603	-0.21937	-0.0038366	0.0423829	0.528	Total cholesterol in large LDL	lga
0.0612219	-0.0335156	0.155959	0.205305	0	Cholesteryl esters in large LDL	preterm
0.0348529	-0.0762934	0.145999	0.53882	0.285	Cholesteryl esters in large LDL	preg_ht
0.1644	0.0450944	0.283706	0.00691776	0	Cholesteryl esters in large LDL	sga
-0.111747	-0.215666	-0.007828	0.0350652	0.498	Cholesteryl esters in large LDL	lga
0.0345407	-0.0608045	0.129886	0.477682	0	Free cholesterol in large LDL	preterm
0.049457	-0.0695755	0.168489	0.415446	0.364	Free cholesterol in large LDL	preg_ht
0.155191	0.0367866	0.273595	0.0102022	0	Free cholesterol in large LDL	sga
-0.107342	-0.223238	0.00855413	0.0694776	0.58	Free cholesterol in large LDL	lga
0.0771812	-0.0446833	0.199046	0.214489	0.34	Triglycerides in large LDL	preterm
0.00687626	-0.0929217	0.106674	0.892576	0.274	Triglycerides in large LDL	preg_ht
0.0650495	-0.0498548	0.179954	0.267183	0.111	Triglycerides in large LDL	sga
-0.10058	-0.166359	-0.0348018	0.00272709	0.009	Triglycerides in large LDL	lga
0.0613202	-0.036436	0.159076	0.218907	0	Conc. of medium LDL particles	preterm
0.0408013	-0.0709653	0.152568	0.4743	0.312	Conc. of medium LDL particles	preg_ht
0.159155	0.0385779	0.279732	0.00968037	0	Conc. of medium LDL particles	sga
-0.110004	-0.183347	-0.0366598	0.00328611	0.104	Conc. of medium LDL particles	lga
0.0556738	-0.0414656	0.152813	0.261301	0	Total lipids in medium LDL	preterm
0.040458	-0.0716281	0.152544	0.479282	0.319	Total lipids in medium LDL	preg_ht
0.158956	0.0397599	0.278153	0.0089557	0	Total lipids in medium LDL	sga
-0.108979	-0.184186	-0.0337709	0.00451055	0.133	Total lipids in medium LDL	lga
0.0497241	-0.048173	0.147621	0.319489	0	Phospholipids in medium LDL	preterm
0.0191666	-0.0806908	0.119024	0.706772	0.217	Phospholipids in medium LDL	preg_ht
0.154651	0.0385293	0.270773	0.00904678	0	Phospholipids in medium LDL	sga
-0.12799	-0.208378	-0.0476021	0.00180506	0.192	Phospholipids in medium LDL	lga
0.0541712	-0.0434701	0.151812	0.276867	0	Total cholesterol in medium LDL	preterm
0.0473075	-0.0647844	0.159399	0.408131	0.305	Total cholesterol in medium LDL	preg_ht
0.162874	0.0428663	0.282882	0.00781278	0	Total cholesterol in medium LDL	sga
-0.107957	-0.194969	-0.0209447	0.0150262	0.301	Total cholesterol in medium LDL	lga
0.0601773	-0.0371892	0.157544	0.225759	0	Cholesteryl esters in medium LDL	preterm
0.046953	-0.0652822	0.159188	0.41225	0.301	Cholesteryl esters in medium LDL	preg_ht
0.163648	0.0427981	0.284498	0.00795271	0	Cholesteryl esters in medium LDL	sga
-0.102531	-0.186184	-0.0188783	0.0162933	0.263	Cholesteryl esters in medium LDL	lga
0.0268877	-0.0725835	0.126359	0.596257	0	Free cholesterol in medium LDL	preterm
0.0464463	-0.0626035	0.155496	0.403839	0.308	Free cholesterol in medium LDL	preg_ht
0.154555	0.0390475	0.270063	0.00872789	0	Free cholesterol in medium LDL	sga
-0.121741	-0.214914	-0.0285692	0.0104388	0.334	Free cholesterol in medium LDL	lga
0.0682655	-0.112789	0.24932	0.459911	0.648	Triglycerides in medium LDL	preterm
0.00309266	-0.0898315	0.0960169	0.94799	0.201	Triglycerides in medium LDL	preg_ht
0.0554568	-0.0734787	0.184392	0.399225	0.245	Triglycerides in medium LDL	sga
-0.105612	-0.172117	-0.0391077	0.00185501	0	Triglycerides in medium LDL	lga
0.0709305	-0.0242152	0.166076	0.143977	0	Conc. of small LDL particles	preterm
0.0386758	-0.0701469	0.147499	0.486069	0.284	Conc. of small LDL particles	preg_ht
0.155387	0.0347026	0.276072	0.0116178	0	Conc. of small LDL particles	sga
-0.114636	-0.199239	-0.0300332	0.00791364	0.264	Conc. of small LDL particles	lga
0.0646135	-0.0300999	0.159327	0.181194	0	Total lipids in small LDL	preterm
0.0401979	-0.0712169	0.151613	0.479476	0.313	Total lipids in small LDL	preg_ht
0.156672	0.0371218	0.276223	0.0102124	0	Total lipids in small LDL	sga
-0.109869	-0.193166	-0.0265729	0.00973159	0.247	Total lipids in small LDL	lga
0.0702296	-0.0219525	0.162412	0.135381	0	Phospholipids in small LDL	preterm
0.0083819	-0.086874	0.103638	0.863073	0.169	Phospholipids in small LDL	preg_ht
0.141165	0.0246453	0.257684	0.0175717	0	Phospholipids in small LDL	sga
-0.124289	-0.215357	-0.0332207	0.0074743	0.325	Phospholipids in small LDL	lga
0.0539464	-0.042616	0.150509	0.273529	0	Total cholesterol in small LDL	preterm
0.0527598	-0.0626259	0.168146	0.370152	0.337	Total cholesterol in small LDL	preg_ht
0.161969	0.0418843	0.282054	0.00820348	0	Total cholesterol in small LDL	sga
-0.107112	-0.201077	-0.0131472	0.0254703	0.378	Total cholesterol in small LDL	lga
0.0568135	-0.0407686	0.154396	0.253822	0	Cholesteryl esters in small LDL	preterm
0.0529174	-0.0644672	0.170302	0.376935	0.351	Cholesteryl esters in small LDL	preg_ht
0.161276	0.0399342	0.282618	0.00918749	0	Cholesteryl esters in small LDL	sga
-0.101066	-0.190868	-0.0112641	0.0273975	0.334	Cholesteryl esters in small LDL	lga
0.0327514	-0.060909	0.126412	0.493114	0	Free cholesterol in small LDL	preterm
0.047268	-0.0523137	0.14685	0.352201	0.193	Free cholesterol in small LDL	preg_ht
0.15282	0.0388455	0.266795	0.00858958	0	Free cholesterol in small LDL	sga
-0.1218	-0.228671	-0.0149297	0.0254983	0.476	Free cholesterol in small LDL	lga
0.126658	0.0272594	0.226056	0.0125082	0	Triglycerides in small LDL	preterm
-0.0127561	-0.0910534	0.0655412	0.749488	0	Triglycerides in small LDL	preg_ht
0.0679324	-0.0448891	0.180754	0.237945	0.007	Triglycerides in small LDL	sga
-0.11394	-0.181185	-0.0466956	0.000896987	0	Triglycerides in small LDL	lga
-0.0498022	-0.252981	0.153377	0.630931	0.729	Conc. of very large HDL particles	preterm
0.00744965	-0.170822	0.185721	0.934724	0.671	Conc. of very large HDL particles	preg_ht
-0.0742602	-0.257437	0.108917	0.426863	0.604	Conc. of very large HDL particles	sga
0.0159277	-0.0506579	0.0825133	0.639187	0	Conc. of very large HDL particles	lga
-0.051236	-0.25334	0.150868	0.619276	0.726	Total lipids in very large HDL	preterm
0.00915466	-0.168995	0.187305	0.919775	0.669	Total lipids in very large HDL	preg_ht
-0.075229	-0.260132	0.109674	0.425204	0.606	Total lipids in very large HDL	sga
0.0130795	-0.0536957	0.0798548	0.701048	0	Total lipids in very large HDL	lga
-0.0533241	-0.261198	0.15455	0.615125	0.747	Phospholipids in very large HDL	preterm
0.00214247	-0.159367	0.163652	0.979258	0.615	Phospholipids in very large HDL	preg_ht
-0.0737015	-0.221345	0.073942	0.327883	0.426	Phospholipids in very large HDL	sga
0.0205601	-0.0453984	0.0865187	0.541235	0	Phospholipids in very large HDL	lga
-0.0514654	-0.233505	0.130574	0.579503	0.659	Total cholesterol in very large HDL	preterm
0.0169416	-0.168016	0.201899	0.857523	0.682	Total cholesterol in very large HDL	preg_ht
-0.0685536	-0.281954	0.144847	0.528939	0.68	Total cholesterol in very large HDL	sga
0.00223798	-0.0654438	0.0699197	0.948327	0	Total cholesterol in very large HDL	lga
-0.0499263	-0.211557	0.111704	0.544902	0.569	Cholesteryl esters in very large HDL	preterm
0.0230891	-0.160531	0.20671	0.805332	0.675	Cholesteryl esters in very large HDL	preg_ht
-0.0661126	-0.283985	0.15176	0.552014	0.691	Cholesteryl esters in very large HDL	sga
-0.00451159	-0.0725616	0.0635384	0.896612	0	Cholesteryl esters in very large HDL	lga
-0.0562242	-0.275639	0.16319	0.615503	0.768	Free cholesterol in very large HDL	preterm
-0.00119549	-0.181865	0.179474	0.989652	0.679	Free cholesterol in very large HDL	preg_ht
-0.0717824	-0.2671	0.123536	0.47133	0.626	Free cholesterol in very large HDL	sga
0.0204114	-0.0462946	0.0871173	0.548686	0	Free cholesterol in very large HDL	lga
0.0566903	-0.123993	0.237373	0.538588	0.682	Triglycerides in very large HDL	preterm
-0.0353451	-0.125538	0.0548479	0.442442	0.119	Triglycerides in very large HDL	preg_ht
-0.0580496	-0.170105	0.0540059	0.309941	0	Triglycerides in very large HDL	sga
0.0260959	-0.0395294	0.0917213	0.435756	0	Triglycerides in very large HDL	lga
-0.032151	-0.188652	0.124351	0.687208	0.573	Conc. of large HDL particles	preterm
-0.0417793	-0.125689	0.0421304	0.329123	0	Conc. of large HDL particles	preg_ht
-0.051491	-0.160632	0.0576501	0.355133	0	Conc. of large HDL particles	sga
0.000505198	-0.0636566	0.064667	0.987687	0	Conc. of large HDL particles	lga
-0.0320618	-0.195712	0.131589	0.700986	0.61	Total lipids in large HDL	preterm
-0.0458765	-0.129934	0.0381807	0.284753	0	Total lipids in large HDL	preg_ht
-0.0561031	-0.16524	0.0530341	0.313675	0	Total lipids in large HDL	sga
0.00180739	-0.0624524	0.0660672	0.956038	0	Total lipids in large HDL	lga
-0.0215474	-0.17564	0.132546	0.784032	0.561	Phospholipids in large HDL	preterm
-0.0452549	-0.127797	0.0372866	0.28256	0	Phospholipids in large HDL	preg_ht
-0.0301289	-0.139435	0.0791772	0.589032	0	Phospholipids in large HDL	sga
-0.0189167	-0.0828311	0.0449977	0.561854	0	Phospholipids in large HDL	lga
-0.0482889	-0.21315	0.116572	0.565909	0.614	Total cholesterol in large HDL	preterm
-0.0461246	-0.13186	0.0396108	0.291683	0	Total cholesterol in large HDL	preg_ht
-0.076035	-0.186104	0.0340343	0.175759	0	Total cholesterol in large HDL	sga
0.0177482	-0.0470464	0.0825428	0.591363	0	Total cholesterol in large HDL	lga
-0.0462758	-0.210295	0.117743	0.580278	0.61	Cholesteryl esters in large HDL	preterm
-0.0471678	-0.132791	0.0384555	0.280278	0	Cholesteryl esters in large HDL	preg_ht
-0.0775224	-0.187642	0.0325968	0.167652	0	Cholesteryl esters in large HDL	sga
0.0193325	-0.0453625	0.0840275	0.558086	0	Cholesteryl esters in large HDL	lga
-0.0553229	-0.220958	0.110312	0.512701	0.614	Free cholesterol in large HDL	preterm
-0.0430166	-0.12903	0.0429971	0.326986	0	Free cholesterol in large HDL	preg_ht
-0.0703991	-0.180254	0.0394556	0.209109	0	Free cholesterol in large HDL	sga
0.0125508	-0.0526444	0.077746	0.705939	0	Free cholesterol in large HDL	lga
0.0478638	-0.125744	0.221472	0.588947	0.615	Triglycerides in large HDL	preterm
-0.0405122	-0.121385	0.0403603	0.326187	0	Triglycerides in large HDL	preg_ht
-0.040172	-0.146607	0.0662633	0.459451	0	Triglycerides in large HDL	sga
0.0123347	-0.0515081	0.0761775	0.704931	0	Triglycerides in large HDL	lga
0.024739	-0.0714938	0.120972	0.614362	0	Conc. of medium HDL particles	preterm
-0.0871526	-0.166822	-0.00748312	0.0320283	0	Conc. of medium HDL particles	preg_ht
0.0696142	-0.0501354	0.189364	0.254541	0	Conc. of medium HDL particles	sga
-0.11515	-0.178201	-0.0520984	0.000344321	0	Conc. of medium HDL particles	lga
0.0221421	-0.0735199	0.117804	0.650076	0	Total lipids in medium HDL	preterm
-0.0881222	-0.167824	-0.00842049	0.0302322	0	Total lipids in medium HDL	preg_ht
0.0658968	-0.0530935	0.184887	0.277732	0	Total lipids in medium HDL	sga
-0.113593	-0.176842	-0.0503444	0.000431476	0	Total lipids in medium HDL	lga
0.0293538	-0.0669098	0.125617	0.55007	0	Phospholipids in medium HDL	preterm
-0.0836263	-0.162242	-0.00501023	0.0370808	0	Phospholipids in medium HDL	preg_ht
0.0631743	-0.0551324	0.181481	0.295286	0	Phospholipids in medium HDL	sga
-0.121671	-0.183817	-0.0595237	0.000124443	0	Phospholipids in medium HDL	lga
0.00186228	-0.0939031	0.0976276	0.969597	0	Total cholesterol in medium HDL	preterm
-0.0853188	-0.166908	-0.00373	0.0404066	0	Total cholesterol in medium HDL	preg_ht
0.0537988	-0.0653983	0.172996	0.376363	0	Total cholesterol in medium HDL	sga
-0.0997626	-0.164661	-0.0348643	0.00258778	0	Total cholesterol in medium HDL	lga
-0.001953	-0.097755	0.093849	0.968129	0	Cholesteryl esters in medium HDL	preterm
-0.0870801	-0.169258	-0.00490242	0.0378119	0	Cholesteryl esters in medium HDL	preg_ht
0.0514589	-0.0682155	0.171133	0.399359	0	Cholesteryl esters in medium HDL	sga
-0.0941363	-0.159649	-0.028624	0.00485768	0	Cholesteryl esters in medium HDL	lga
0.0117877	-0.0840186	0.107594	0.809441	0	Free cholesterol in medium HDL	preterm
-0.0793617	-0.158377	-0.000346757	0.049003	0	Free cholesterol in medium HDL	preg_ht
0.0620943	-0.0547092	0.178898	0.297438	0	Free cholesterol in medium HDL	sga
-0.117585	-0.18064	-0.0545305	0.000257211	0	Free cholesterol in medium HDL	lga
0.132084	0.0290295	0.235138	0.0120025	0	Triglycerides in medium HDL	preterm
-0.0426626	-0.126857	0.0415315	0.320638	0	Triglycerides in medium HDL	preg_ht
0.0937329	-0.0430721	0.230538	0.17931	0.258	Triglycerides in medium HDL	sga
-0.0876084	-0.153521	-0.0216953	0.00918516	0	Triglycerides in medium HDL	lga
0.0733599	-0.0258853	0.172605	0.147404	0	Conc. of small HDL particles	preterm
-0.0366073	-0.129693	0.0564789	0.440837	0.178	Conc. of small HDL particles	preg_ht
0.104051	-0.0247851	0.232886	0.113442	0.081	Conc. of small HDL particles	sga
-0.130961	-0.194666	-0.0672563	5.59667e-05	0	Conc. of small HDL particles	lga
0.0725113	-0.0244262	0.169449	0.142623	0	Total lipids in small HDL	preterm
-0.0516923	-0.131741	0.028356	0.20563	0	Total lipids in small HDL	preg_ht
0.11303	-0.0197477	0.245807	0.095224	0.134	Total lipids in small HDL	sga
-0.12966	-0.19297	-0.0663498	5.96912e-05	0	Total lipids in small HDL	lga
0.070366	-0.0361425	0.176874	0.195365	0	Phospholipids in small HDL	preterm
-0.0732633	-0.199354	0.0528275	0.254782	0.512	Phospholipids in small HDL	preg_ht
0.0704753	-0.0481957	0.189146	0.244437	0	Phospholipids in small HDL	sga
-0.116286	-0.180016	-0.0525566	0.000348485	0	Phospholipids in small HDL	lga
0.0359596	-0.0556478	0.127567	0.441677	0	Total cholesterol in small HDL	preterm
-0.00311007	-0.147947	0.141726	0.96643	0.639	Total cholesterol in small HDL	preg_ht
0.123544	0.00381096	0.243276	0.0431405	0.011	Total cholesterol in small HDL	sga
-0.111146	-0.176368	-0.0459246	0.000837678	0	Total cholesterol in small HDL	lga
0.0282773	-0.0646076	0.121162	0.550722	0	Cholesteryl esters in small HDL	preterm
0.0160896	-0.142365	0.174545	0.842251	0.689	Cholesteryl esters in small HDL	preg_ht
0.128705	0.00917156	0.248238	0.0348284	0.039	Cholesteryl esters in small HDL	sga
-0.102192	-0.167809	-0.0365749	0.00226984	0	Cholesteryl esters in small HDL	lga
0.062668	-0.0372319	0.162568	0.218884	0	Free cholesterol in small HDL	preterm
-0.0682307	-0.148996	0.012535	0.0977677	0.005	Free cholesterol in small HDL	preg_ht
0.0656925	-0.0547584	0.186143	0.285096	0	Free cholesterol in small HDL	sga
-0.0953004	-0.15888	-0.0317209	0.00330527	0	Free cholesterol in small HDL	lga
0.164947	0.0577712	0.272123	0.00255756	0	Triglycerides in small HDL	preterm
-0.0403539	-0.122163	0.0414556	0.333652	0	Triglycerides in small HDL	preg_ht
0.0227568	-0.0883693	0.133883	0.688149	0	Triglycerides in small HDL	sga
-0.0652742	-0.13353	0.00298132	0.0608815	0	Triglycerides in small HDL	lga
0.119882	0.0186415	0.221122	0.0202947	0	Phospholipids to total lipids ratio in chylomicrons and extremely large VLDL	preterm
-0.0325311	-0.210787	0.145725	0.720577	0.634	Phospholipids to total lipids ratio in chylomicrons and extremely large VLDL	preg_ht
0.0484688	-0.0686194	0.165557	0.417177	0	Phospholipids to total lipids ratio in chylomicrons and extremely large VLDL	sga
-0.0269787	-0.169295	0.115338	0.710231	0.679	Phospholipids to total lipids ratio in chylomicrons and extremely large VLDL	lga
0.135111	0.0395094	0.230713	0.00560632	0	Total cholesterol to total lipids ratio in chylomicrons and extremely large VLDL	preterm
-0.0129251	-0.101262	0.0754118	0.774285	0	Total cholesterol to total lipids ratio in chylomicrons and extremely large VLDL	preg_ht
0.083977	-0.0669164	0.23487	0.275369	0.33	Total cholesterol to total lipids ratio in chylomicrons and extremely large VLDL	sga
0.0304456	-0.0451811	0.106072	0.430091	0.048	Total cholesterol to total lipids ratio in chylomicrons and extremely large VLDL	lga
0.0965291	-0.00227785	0.195336	0.0555206	0	Cholesteryl esters to total lipids ratio in chylomicrons and extremely large VLDL	preterm
0.015465	-0.109959	0.140889	0.809038	0.356	Cholesteryl esters to total lipids ratio in chylomicrons and extremely large VLDL	preg_ht
0.0853109	-0.0654892	0.236111	0.267519	0.291	Cholesteryl esters to total lipids ratio in chylomicrons and extremely large VLDL	sga
0.0330465	-0.0651558	0.131249	0.509539	0.391	Cholesteryl esters to total lipids ratio in chylomicrons and extremely large VLDL	lga
0.131117	0.0354655	0.226768	0.00721663	0	Free cholesterol to total lipids ratio in chylomicrons and extremely large VLDL	preterm
-0.04107	-0.185096	0.102956	0.576232	0.623	Free cholesterol to total lipids ratio in chylomicrons and extremely large VLDL	preg_ht
0.0429567	-0.0760649	0.161978	0.47933	0	Free cholesterol to total lipids ratio in chylomicrons and extremely large VLDL	sga
-0.00885242	-0.0958738	0.0781689	0.841965	0	Free cholesterol to total lipids ratio in chylomicrons and extremely large VLDL	lga
-0.143528	-0.244453	-0.0426036	0.00531447	0	Triglycerides to total lipids ratio in chylomicrons and extremely large VLDL	preterm
0.0587107	-0.0570193	0.174441	0.320075	0	Triglycerides to total lipids ratio in chylomicrons and extremely large VLDL	preg_ht
-0.0832266	-0.200002	0.0335485	0.162449	0.166	Triglycerides to total lipids ratio in chylomicrons and extremely large VLDL	sga
-0.00514677	-0.076815	0.0665214	0.888065	0.001	Triglycerides to total lipids ratio in chylomicrons and extremely large VLDL	lga
0.0984868	0.00549405	0.191479	0.0379162	0	Phospholipids to total lipids ratio in very large VLDL	preterm
-0.00322465	-0.0875624	0.0811131	0.940263	0.001	Phospholipids to total lipids ratio in very large VLDL	preg_ht
0.0965741	-0.0238611	0.217009	0.116032	0	Phospholipids to total lipids ratio in very large VLDL	sga
-0.0411528	-0.108548	0.0262422	0.231386	0	Phospholipids to total lipids ratio in very large VLDL	lga
-0.0260996	-0.123467	0.0712675	0.599322	0	Total cholesterol to total lipids ratio in very large VLDL	preterm
0.0107166	-0.107378	0.128811	0.858834	0.346	Total cholesterol to total lipids ratio in very large VLDL	preg_ht
-0.0151035	-0.139541	0.109334	0.811967	0	Total cholesterol to total lipids ratio in very large VLDL	sga
0.0331539	-0.0347759	0.101084	0.338778	0	Total cholesterol to total lipids ratio in very large VLDL	lga
-0.0645206	-0.157224	0.0281825	0.17253	0	Cholesteryl esters to total lipids ratio in very large VLDL	preterm
0.0361095	-0.0924504	0.164669	0.581971	0.375	Cholesteryl esters to total lipids ratio in very large VLDL	preg_ht
-0.0352158	-0.168933	0.098501	0.60573	0	Cholesteryl esters to total lipids ratio in very large VLDL	sga
0.060644	-0.00867858	0.129967	0.0864197	0	Cholesteryl esters to total lipids ratio in very large VLDL	lga
0.0509283	-0.0621313	0.163988	0.377303	0	Free cholesterol to total lipids ratio in very large VLDL	preterm
-0.00457171	-0.0893632	0.0802198	0.91584	0	Free cholesterol to total lipids ratio in very large VLDL	preg_ht
0.0539602	-0.0809374	0.188858	0.433039	0	Free cholesterol to total lipids ratio in very large VLDL	sga
-0.00757131	-0.0766486	0.0615059	0.829904	0	Free cholesterol to total lipids ratio in very large VLDL	lga
-0.013375	-0.121509	0.0947589	0.808449	0	Triglycerides to total lipids ratio in very large VLDL	preterm
-0.00294869	-0.135151	0.129254	0.965131	0.453	Triglycerides to total lipids ratio in very large VLDL	preg_ht
-0.0372304	-0.156721	0.0822604	0.541414	0	Triglycerides to total lipids ratio in very large VLDL	sga
-0.0205133	-0.088803	0.0477765	0.556032	0	Triglycerides to total lipids ratio in very large VLDL	lga
0.153455	0.0751163	0.231794	0.000123386	0	Phospholipids to total lipids ratio in large VLDL	preterm
0.0218349	-0.0600209	0.103691	0.601101	0	Phospholipids to total lipids ratio in large VLDL	preg_ht
0.138074	-0.0732522	0.3494	0.200341	0.679	Phospholipids to total lipids ratio in large VLDL	sga
-0.0342584	-0.10185	0.0333335	0.320519	0	Phospholipids to total lipids ratio in large VLDL	lga
0.0164245	-0.182914	0.215763	0.871706	0.768	Total cholesterol to total lipids ratio in large VLDL	preterm
0.072621	-0.0114804	0.156722	0.0905668	0	Total cholesterol to total lipids ratio in large VLDL	preg_ht
0.0766046	-0.0416166	0.194826	0.204081	0	Total cholesterol to total lipids ratio in large VLDL	sga
0.080216	-0.0980798	0.258512	0.377887	0.808	Total cholesterol to total lipids ratio in large VLDL	lga
-0.0686263	-0.172496	0.0352438	0.195343	0.543	Cholesteryl esters to total lipids ratio in large VLDL	preterm
0.0579983	-0.0517	0.167697	0.300086	0.4	Cholesteryl esters to total lipids ratio in large VLDL	preg_ht
-0.0241094	-0.130278	0.0820591	0.656261	0	Cholesteryl esters to total lipids ratio in large VLDL	sga
0.0415318	-0.0733063	0.15637	0.478429	0.612	Cholesteryl esters to total lipids ratio in large VLDL	lga
0.119281	0.0250791	0.213482	0.0130735	0	Free cholesterol to total lipids ratio in large VLDL	preterm
0.00984095	-0.0796527	0.0993346	0.82936	0	Free cholesterol to total lipids ratio in large VLDL	preg_ht
0.110628	-0.00983362	0.23109	0.0718659	0	Free cholesterol to total lipids ratio in large VLDL	sga
-0.0277342	-0.104251	0.0487823	0.477451	0.001	Free cholesterol to total lipids ratio in large VLDL	lga
-0.0457504	-0.194806	0.103305	0.547451	0.786	Triglycerides to total lipids ratio in large VLDL	preterm
-0.0421285	-0.0932969	0.0090398	0.106592	0	Triglycerides to total lipids ratio in large VLDL	preg_ht
-0.108675	-0.241883	0.0245328	0.109821	0.431	Triglycerides to total lipids ratio in large VLDL	sga
-0.0663562	-0.12924	-0.0034725	0.0386217	0.002	Triglycerides to total lipids ratio in large VLDL	lga
-0.046974	-0.206686	0.112738	0.564306	0.637	Phospholipids to total lipids ratio in medium VLDL	preterm
-0.00092441	-0.0815286	0.0796798	0.982067	0	Phospholipids to total lipids ratio in medium VLDL	preg_ht
0.0661492	-0.0517808	0.184079	0.271602	0	Phospholipids to total lipids ratio in medium VLDL	sga
-0.00944806	-0.0801453	0.0612491	0.793374	0	Phospholipids to total lipids ratio in medium VLDL	lga
-0.0273921	-0.121328	0.0665442	0.56764	0	Total cholesterol to total lipids ratio in medium VLDL	preterm
0.0740458	-0.017874	0.165965	0.114372	0.112	Total cholesterol to total lipids ratio in medium VLDL	preg_ht
0.109623	-0.00703568	0.226282	0.0655105	0	Total cholesterol to total lipids ratio in medium VLDL	sga
-0.00665819	-0.126602	0.113285	0.913361	0.554	Total cholesterol to total lipids ratio in medium VLDL	lga
-0.0665138	-0.160052	0.0270249	0.163409	0	Cholesteryl esters to total lipids ratio in medium VLDL	preterm
0.074701	-0.00948996	0.158892	0.0820281	0	Cholesteryl esters to total lipids ratio in medium VLDL	preg_ht
0.0922849	-0.0241992	0.208769	0.120474	0	Cholesteryl esters to total lipids ratio in medium VLDL	sga
0.0353402	-0.0604415	0.131122	0.469582	0.344	Cholesteryl esters to total lipids ratio in medium VLDL	lga
0.156653	0.0664236	0.246882	0.000666941	0	Free cholesterol to total lipids ratio in medium VLDL	preterm
0.00405396	-0.0757601	0.083868	0.9207	0	Free cholesterol to total lipids ratio in medium VLDL	preg_ht
0.0709967	-0.0419417	0.183935	0.217913	0	Free cholesterol to total lipids ratio in medium VLDL	sga
-0.103964	-0.178092	-0.0298357	0.00598092	0	Free cholesterol to total lipids ratio in medium VLDL	lga
0.045592	-0.0511407	0.142325	0.355607	0	Triglycerides to total lipids ratio in medium VLDL	preterm
-0.0618711	-0.164708	0.0409655	0.238318	0.21	Triglycerides to total lipids ratio in medium VLDL	preg_ht
-0.114378	-0.228554	-0.00020217	0.0495957	0	Triglycerides to total lipids ratio in medium VLDL	sga
0.00610156	-0.105024	0.117227	0.914301	0.487	Triglycerides to total lipids ratio in medium VLDL	lga
-0.13957	-0.235433	-0.0437064	0.00432328	0	Phospholipids to total lipids ratio in small VLDL	preterm
-0.0284301	-0.113698	0.0568379	0.513439	0.001	Phospholipids to total lipids ratio in small VLDL	preg_ht
-0.0408787	-0.154986	0.0732286	0.482584	0	Phospholipids to total lipids ratio in small VLDL	sga
0.00018033	-0.15402	0.15438	0.998171	0.724	Phospholipids to total lipids ratio in small VLDL	lga
-0.0687103	-0.167044	0.0296236	0.170838	0	Total cholesterol to total lipids ratio in small VLDL	preterm
0.106135	0.0195026	0.192768	0.016342	0	Total cholesterol to total lipids ratio in small VLDL	preg_ht
0.140669	0.02591	0.255429	0.0162844	0	Total cholesterol to total lipids ratio in small VLDL	sga
-0.0570355	-0.223594	0.109523	0.502118	0.76	Total cholesterol to total lipids ratio in small VLDL	lga
-0.0713648	-0.168389	0.0256589	0.149406	0	Cholesteryl esters to total lipids ratio in small VLDL	preterm
0.107817	0.0221174	0.193516	0.013671	0	Cholesteryl esters to total lipids ratio in small VLDL	preg_ht
0.132801	0.0187846	0.246818	0.0224378	0	Cholesteryl esters to total lipids ratio in small VLDL	sga
-0.0455133	-0.220436	0.12941	0.610077	0.784	Cholesteryl esters to total lipids ratio in small VLDL	lga
0.0222461	-0.0655809	0.110073	0.619578	0	Free cholesterol to total lipids ratio in small VLDL	preterm
0.0394844	-0.0819136	0.160882	0.523817	0.43	Free cholesterol to total lipids ratio in small VLDL	preg_ht
0.0971686	-0.0104136	0.204751	0.0766862	0	Free cholesterol to total lipids ratio in small VLDL	sga
-0.124004	-0.250906	0.00289756	0.0554655	0.536	Free cholesterol to total lipids ratio in small VLDL	lga
0.102217	0.00368168	0.200753	0.0420327	0	Triglycerides to total lipids ratio in small VLDL	preterm
-0.10143	-0.18811	-0.0147498	0.0218205	0	Triglycerides to total lipids ratio in small VLDL	preg_ht
-0.131925	-0.247035	-0.016815	0.0246866	0	Triglycerides to total lipids ratio in small VLDL	sga
0.0409802	-0.0891426	0.171103	0.537063	0.605	Triglycerides to total lipids ratio in small VLDL	lga
0.0350544	-0.110597	0.180706	0.637134	0.556	Phospholipids to total lipids ratio in very small VLDL	preterm
-0.00413521	-0.107841	0.0995706	0.937707	0.324	Phospholipids to total lipids ratio in very small VLDL	preg_ht
0.0766489	-0.0375302	0.190828	0.188264	0	Phospholipids to total lipids ratio in very small VLDL	sga
-0.026101	-0.094747	0.0425451	0.456134	0	Phospholipids to total lipids ratio in very small VLDL	lga
-0.179464	-0.287996	-0.0709326	0.00119141	0	Total cholesterol to total lipids ratio in very small VLDL	preterm
0.0834498	-0.00147306	0.168373	0.0541085	0	Total cholesterol to total lipids ratio in very small VLDL	preg_ht
0.0246837	-0.0868748	0.136242	0.664531	0	Total cholesterol to total lipids ratio in very small VLDL	sga
-0.0134967	-0.179665	0.152672	0.873516	0.766	Total cholesterol to total lipids ratio in very small VLDL	lga
-0.159842	-0.26096	-0.0587238	0.00194698	0	Cholesteryl esters to total lipids ratio in very small VLDL	preterm
0.00924696	-0.206806	0.2253	0.933147	0.821	Cholesteryl esters to total lipids ratio in very small VLDL	preg_ht
0.00601025	-0.105852	0.117872	0.916132	0	Cholesteryl esters to total lipids ratio in very small VLDL	sga
0.0192165	-0.0806496	0.119082	0.706069	0.422	Cholesteryl esters to total lipids ratio in very small VLDL	lga
-0.0818477	-0.190506	0.0268105	0.139847	0	Free cholesterol to total lipids ratio in very small VLDL	preterm
0.0578418	-0.0260837	0.141767	0.176755	0	Free cholesterol to total lipids ratio in very small VLDL	preg_ht
0.0475326	-0.0707089	0.165774	0.430757	0	Free cholesterol to total lipids ratio in very small VLDL	sga
0.0152927	-0.0548822	0.0854677	0.669291	0	Free cholesterol to total lipids ratio in very small VLDL	lga
0.17648	0.0596005	0.293359	0.00308226	0	Triglycerides to total lipids ratio in very small VLDL	preterm
-0.0842158	-0.169855	0.00142357	0.0539318	0	Triglycerides to total lipids ratio in very small VLDL	preg_ht
-0.0654274	-0.174522	0.0436675	0.239816	0	Triglycerides to total lipids ratio in very small VLDL	sga
0.0243983	-0.160176	0.208972	0.795572	0.789	Triglycerides to total lipids ratio in very small VLDL	lga
-0.0257205	-0.129647	0.0782062	0.62763	0.037	Phospholipids to total lipids ratio in IDL	preterm
-0.034169	-0.123675	0.0553367	0.454327	0	Phospholipids to total lipids ratio in IDL	preg_ht
-0.0846689	-0.205887	0.0365488	0.170997	0	Phospholipids to total lipids ratio in IDL	sga
0.064908	-0.00891715	0.138733	0.0848478	0	Phospholipids to total lipids ratio in IDL	lga
-0.0829693	-0.194629	0.02869	0.145291	0	Total cholesterol to total lipids ratio in IDL	preterm
0.0577814	-0.0287718	0.144335	0.190725	0	Total cholesterol to total lipids ratio in IDL	preg_ht
0.107493	0.0067762	0.20821	0.0364537	0	Total cholesterol to total lipids ratio in IDL	sga
-0.0451843	-0.192979	0.102611	0.549036	0.696	Total cholesterol to total lipids ratio in IDL	lga
-0.0317213	-0.137368	0.0739255	0.5562	0	Cholesteryl esters to total lipids ratio in IDL	preterm
0.0179941	-0.0674604	0.103449	0.679821	0	Cholesteryl esters to total lipids ratio in IDL	preg_ht
0.0770634	-0.0270094	0.181136	0.146695	0	Cholesteryl esters to total lipids ratio in IDL	sga
-0.0221823	-0.129223	0.0848586	0.684619	0.447	Cholesteryl esters to total lipids ratio in IDL	lga
-0.0751239	-0.181353	0.031105	0.165727	0	Free cholesterol to total lipids ratio in IDL	preterm
0.0774842	-0.0036566	0.158625	0.0612566	0	Free cholesterol to total lipids ratio in IDL	preg_ht
0.0652478	-0.0441544	0.17465	0.242433	0	Free cholesterol to total lipids ratio in IDL	sga
0.0268892	-0.0465975	0.100376	0.473275	0	Free cholesterol to total lipids ratio in IDL	lga
0.0961297	-0.0103468	0.202606	0.0768096	0	Triglycerides to total lipids ratio in IDL	preterm
-0.0529464	-0.136732	0.0308393	0.215511	0	Triglycerides to total lipids ratio in IDL	preg_ht
-0.079367	-0.178016	0.0192819	0.114826	0	Triglycerides to total lipids ratio in IDL	sga
0.0213599	-0.123893	0.166613	0.77318	0.688	Triglycerides to total lipids ratio in IDL	lga
-0.0724964	-0.16212	0.0171273	0.112873	0	Phospholipids to total lipids ratio in large LDL	preterm
-0.0871916	-0.19293	0.0185472	0.106057	0.323	Phospholipids to total lipids ratio in large LDL	preg_ht
-0.141735	-0.248321	-0.0351487	0.00915273	0	Phospholipids to total lipids ratio in large LDL	sga
0.0705269	-0.00153764	0.142591	0.0550927	0.001	Phospholipids to total lipids ratio in large LDL	lga
0.0140994	-0.0829188	0.111118	0.775769	0	Total cholesterol to total lipids ratio in large LDL	preterm
0.077738	-0.00321785	0.158694	0.059828	0	Total cholesterol to total lipids ratio in large LDL	preg_ht
0.146973	0.0463436	0.247603	0.00420184	0	Total cholesterol to total lipids ratio in large LDL	sga
-0.0541406	-0.201561	0.09328	0.471647	0.647	Total cholesterol to total lipids ratio in large LDL	lga
0.080898	-0.0110117	0.172808	0.0845019	0	Cholesteryl esters to total lipids ratio in large LDL	preterm
0.0582399	-0.0228107	0.139291	0.159026	0	Cholesteryl esters to total lipids ratio in large LDL	preg_ht
0.163736	0.0604033	0.267068	0.00189849	0	Cholesteryl esters to total lipids ratio in large LDL	sga
-0.0701664	-0.185143	0.0448102	0.231657	0.454	Cholesteryl esters to total lipids ratio in large LDL	lga
-0.178893	-0.274825	-0.0829601	0.000257288	0	Free cholesterol to total lipids ratio in large LDL	preterm
0.0263131	-0.0526172	0.105243	0.513501	0	Free cholesterol to total lipids ratio in large LDL	preg_ht
-0.0975062	-0.209962	0.0149498	0.0892422	0	Free cholesterol to total lipids ratio in large LDL	sga
0.0986249	0.02674	0.17051	0.00716581	0	Free cholesterol to total lipids ratio in large LDL	lga
0.0602205	-0.0430198	0.163461	0.252933	0	Triglycerides to total lipids ratio in large LDL	preterm
-0.0467381	-0.127596	0.0341196	0.25725	0	Triglycerides to total lipids ratio in large LDL	preg_ht
-0.0873673	-0.179218	0.00448344	0.0622804	0	Triglycerides to total lipids ratio in large LDL	sga
0.00940559	-0.142033	0.160844	0.903113	0.715	Triglycerides to total lipids ratio in large LDL	lga
-0.0864928	-0.177571	0.00458555	0.0627039	0	Phospholipids to total lipids ratio in medium LDL	preterm
-0.090799	-0.183598	0.00199946	0.0551447	0.184	Phospholipids to total lipids ratio in medium LDL	preg_ht
-0.13474	-0.248573	-0.0209077	0.0203434	0	Phospholipids to total lipids ratio in medium LDL	sga
0.0566432	-0.0172422	0.130529	0.132948	0	Phospholipids to total lipids ratio in medium LDL	lga
0.0543306	-0.0389918	0.147653	0.253847	0	Total cholesterol to total lipids ratio in medium LDL	preterm
0.0947472	0.0141552	0.175339	0.0212107	0	Total cholesterol to total lipids ratio in medium LDL	preg_ht
0.138486	0.0271299	0.249842	0.0147903	0	Total cholesterol to total lipids ratio in medium LDL	sga
-0.0235085	-0.0965744	0.0495573	0.528297	0	Total cholesterol to total lipids ratio in medium LDL	lga
0.0912735	0.000224628	0.182322	0.0494375	0	Cholesteryl esters to total lipids ratio in medium LDL	preterm
0.0794348	-0.00105268	0.159922	0.0530726	0	Cholesteryl esters to total lipids ratio in medium LDL	preg_ht
0.14958	0.0364047	0.262754	0.00958587	0	Cholesteryl esters to total lipids ratio in medium LDL	sga
-0.0533194	-0.12679	0.0201509	0.15491	0	Cholesteryl esters to total lipids ratio in medium LDL	lga
-0.135899	-0.224837	-0.0469611	0.00274566	0	Free cholesterol to total lipids ratio in medium LDL	preterm
-0.051004	-0.135036	0.0330277	0.234195	0.057	Free cholesterol to total lipids ratio in medium LDL	preg_ht
-0.159284	-0.313324	-0.00524397	0.0426944	0.42	Free cholesterol to total lipids ratio in medium LDL	sga
0.0915752	0.0190302	0.16412	0.0133569	0	Free cholesterol to total lipids ratio in medium LDL	lga
0.0472614	-0.107095	0.201618	0.548435	0.552	Triglycerides to total lipids ratio in medium LDL	preterm
-0.0421511	-0.129047	0.0447442	0.341738	0.098	Triglycerides to total lipids ratio in medium LDL	preg_ht
-0.0683158	-0.163472	0.02684	0.159389	0	Triglycerides to total lipids ratio in medium LDL	sga
-0.0176276	-0.148339	0.113084	0.791535	0.628	Triglycerides to total lipids ratio in medium LDL	lga
-0.0633478	-0.158562	0.0318662	0.192232	0	Phospholipids to total lipids ratio in small LDL	preterm
-0.105993	-0.209011	-0.0029757	0.0437395	0.301	Phospholipids to total lipids ratio in small LDL	preg_ht
-0.151215	-0.264653	-0.0377763	0.00898421	0	Phospholipids to total lipids ratio in small LDL	sga
0.0677083	-0.00608302	0.1415	0.0721147	0	Phospholipids to total lipids ratio in small LDL	lga
0.00900506	-0.0906105	0.108621	0.859369	0	Total cholesterol to total lipids ratio in small LDL	preterm
0.102422	0.0225575	0.182287	0.0119524	0	Total cholesterol to total lipids ratio in small LDL	preg_ht
0.142539	0.0312179	0.253861	0.0120869	0	Total cholesterol to total lipids ratio in small LDL	sga
-0.0306934	-0.104979	0.0435918	0.418042	0	Total cholesterol to total lipids ratio in small LDL	lga
0.0516379	-0.0461133	0.149389	0.300497	0	Cholesteryl esters to total lipids ratio in small LDL	preterm
0.091342	-0.00196944	0.184653	0.0550354	0.185	Cholesteryl esters to total lipids ratio in small LDL	preg_ht
0.145078	0.031398	0.258757	0.0123738	0	Cholesteryl esters to total lipids ratio in small LDL	sga
-0.0535736	-0.127364	0.0202164	0.154739	0	Cholesteryl esters to total lipids ratio in small LDL	lga
-0.1191	-0.211394	-0.0268055	0.0114321	0	Free cholesterol to total lipids ratio in small LDL	preterm
-0.0476482	-0.150998	0.0557014	0.366197	0.303	Free cholesterol to total lipids ratio in small LDL	preg_ht
-0.142349	-0.300968	0.0162704	0.0785911	0.435	Free cholesterol to total lipids ratio in small LDL	sga
0.0890724	0.0183241	0.159821	0.0136021	0	Free cholesterol to total lipids ratio in small LDL	lga
0.140099	0.0348121	0.245385	0.00910701	0	Triglycerides to total lipids ratio in small LDL	preterm
-0.054894	-0.131297	0.0215088	0.159073	0	Triglycerides to total lipids ratio in small LDL	preg_ht
-0.0372162	-0.141235	0.066803	0.483153	0	Triglycerides to total lipids ratio in small LDL	sga
-0.0396683	-0.176016	0.0966794	0.568527	0.612	Triglycerides to total lipids ratio in small LDL	lga
-0.0136402	-0.110129	0.0828486	0.781725	0	Phospholipids to total lipids ratio in very large HDL	preterm
-0.00947247	-0.0937863	0.0748414	0.825717	0	Phospholipids to total lipids ratio in very large HDL	preg_ht
-0.0155696	-0.129607	0.0984681	0.789012	0	Phospholipids to total lipids ratio in very large HDL	sga
0.0312578	-0.0469993	0.109515	0.433711	0.2	Phospholipids to total lipids ratio in very large HDL	lga
-0.0195222	-0.121906	0.0828613	0.708613	0	Total cholesterol to total lipids ratio in very large HDL	preterm
0.0245653	-0.0638357	0.112966	0.585998	0	Total cholesterol to total lipids ratio in very large HDL	preg_ht
0.0225716	-0.0933039	0.138447	0.702621	0	Total cholesterol to total lipids ratio in very large HDL	sga
-0.0363044	-0.113933	0.0413243	0.359347	0.2	Total cholesterol to total lipids ratio in very large HDL	lga
-0.00629772	-0.107663	0.0950674	0.903081	0	Cholesteryl esters to total lipids ratio in very large HDL	preterm
0.0327371	-0.0550588	0.120533	0.464885	0	Cholesteryl esters to total lipids ratio in very large HDL	preg_ht
0.016942	-0.101863	0.135747	0.779863	0	Cholesteryl esters to total lipids ratio in very large HDL	sga
-0.0381063	-0.103615	0.0274027	0.254243	0	Cholesteryl esters to total lipids ratio in very large HDL	lga
-0.0294241	-0.197799	0.13895	0.731967	0.551	Free cholesterol to total lipids ratio in very large HDL	preterm
-0.0860175	-0.178923	0.00688778	0.0695767	0	Free cholesterol to total lipids ratio in very large HDL	preg_ht
-0.00752976	-0.145271	0.130212	0.914675	0.071	Free cholesterol to total lipids ratio in very large HDL	sga
0.0375058	-0.030466	0.105478	0.279484	0	Free cholesterol to total lipids ratio in very large HDL	lga
0.115784	0.00589071	0.225678	0.0389206	0.146	Triglycerides to total lipids ratio in very large HDL	preterm
-0.0261863	-0.113478	0.0611052	0.556557	0	Triglycerides to total lipids ratio in very large HDL	preg_ht
-0.0239266	-0.128862	0.0810085	0.654949	0	Triglycerides to total lipids ratio in very large HDL	sga
0.0069171	-0.0568482	0.0706824	0.83163	0	Triglycerides to total lipids ratio in very large HDL	lga
0.0781738	-0.0236743	0.180022	0.132484	0	Phospholipids to total lipids ratio in large HDL	preterm
0.0325078	-0.0600322	0.125048	0.491136	0	Phospholipids to total lipids ratio in large HDL	preg_ht
0.180173	0.0506474	0.309699	0.00640387	0	Phospholipids to total lipids ratio in large HDL	sga
-0.161886	-0.225462	-0.0983095	6.01628e-07	0	Phospholipids to total lipids ratio in large HDL	lga
-0.132505	-0.237882	-0.027129	0.0137184	0	Total cholesterol to total lipids ratio in large HDL	preterm
-0.0290248	-0.121216	0.0631666	0.537195	0	Total cholesterol to total lipids ratio in large HDL	preg_ht
-0.14675	-0.27384	-0.0196598	0.0236261	0	Total cholesterol to total lipids ratio in large HDL	sga
0.111723	0.0467907	0.176655	0.000745364	0	Total cholesterol to total lipids ratio in large HDL	lga
-0.113272	-0.215669	-0.0108749	0.0301497	0	Cholesteryl esters to total lipids ratio in large HDL	preterm
-0.0392027	-0.131253	0.0528481	0.40388	0	Cholesteryl esters to total lipids ratio in large HDL	preg_ht
-0.156396	-0.285683	-0.0271082	0.017744	0	Cholesteryl esters to total lipids ratio in large HDL	sga
0.139723	0.0745362	0.20491	2.65705e-05	0	Cholesteryl esters to total lipids ratio in large HDL	lga
-0.137211	-0.2451	-0.0293213	0.0126802	0	Free cholesterol to total lipids ratio in large HDL	preterm
-0.00311628	-0.0909227	0.0846901	0.944544	0	Free cholesterol to total lipids ratio in large HDL	preg_ht
-0.0832904	-0.203112	0.0365316	0.17307	0	Free cholesterol to total lipids ratio in large HDL	sga
0.038222	-0.0303259	0.10677	0.274452	0	Free cholesterol to total lipids ratio in large HDL	lga
0.0998311	-0.0733383	0.273001	0.258515	0.633	Triglycerides to total lipids ratio in large HDL	preterm
-0.00372924	-0.0903433	0.0828848	0.932748	0	Triglycerides to total lipids ratio in large HDL	preg_ht
0.00909714	-0.113565	0.131759	0.884427	0	Triglycerides to total lipids ratio in large HDL	sga
0.0166236	-0.0529983	0.0862454	0.639799	0.017	Triglycerides to total lipids ratio in large HDL	lga
0.0290201	-0.0798048	0.137845	0.601211	0	Phospholipids to total lipids ratio in medium HDL	preterm
0.0647124	-0.0879588	0.217384	0.406106	0.579	Phospholipids to total lipids ratio in medium HDL	preg_ht
-0.00360264	-0.126884	0.119679	0.954326	0.072	Phospholipids to total lipids ratio in medium HDL	sga
-0.0255443	-0.0958216	0.0447329	0.476213	0	Phospholipids to total lipids ratio in medium HDL	lga
-0.0821032	-0.184491	0.0202848	0.116029	0	Total cholesterol to total lipids ratio in medium HDL	preterm
-0.0241245	-0.13627	0.0880209	0.6733	0.295	Total cholesterol to total lipids ratio in medium HDL	preg_ht
-0.0526819	-0.176198	0.0708338	0.403175	0	Total cholesterol to total lipids ratio in medium HDL	sga
0.0186667	-0.0534319	0.0907654	0.611843	0	Total cholesterol to total lipids ratio in medium HDL	lga
-0.0814822	-0.182998	0.0200338	0.115679	0.001	Cholesteryl esters to total lipids ratio in medium HDL	preterm
-0.03664	-0.163144	0.0898639	0.570256	0.415	Cholesteryl esters to total lipids ratio in medium HDL	preg_ht
-0.0628962	-0.183542	0.0577494	0.306881	0	Cholesteryl esters to total lipids ratio in medium HDL	sga
0.051569	-0.0208641	0.124002	0.162894	0	Cholesteryl esters to total lipids ratio in medium HDL	lga
-0.0340024	-0.128041	0.0600359	0.47852	0	Free cholesterol to total lipids ratio in medium HDL	preterm
-0.0028771	-0.0798837	0.0741295	0.941625	0	Free cholesterol to total lipids ratio in medium HDL	preg_ht
0.00935567	-0.10365	0.122362	0.871098	0	Free cholesterol to total lipids ratio in medium HDL	sga
-0.100954	-0.175436	-0.0264722	0.00789402	0	Free cholesterol to total lipids ratio in medium HDL	lga
0.119238	0.0196498	0.218826	0.0189412	0	Triglycerides to total lipids ratio in medium HDL	preterm
0.000886642	-0.0867593	0.0885326	0.984181	0	Triglycerides to total lipids ratio in medium HDL	preg_ht
0.0718756	-0.0461144	0.189866	0.232499	0	Triglycerides to total lipids ratio in medium HDL	sga
-0.00925842	-0.081188	0.0626712	0.800827	0	Triglycerides to total lipids ratio in medium HDL	lga
-0.02267	-0.120504	0.0751636	0.649712	0	Phospholipids to total lipids ratio in small HDL	preterm
-0.0894839	-0.308802	0.129834	0.423894	0.825	Phospholipids to total lipids ratio in small HDL	preg_ht
-0.0822037	-0.195077	0.0306692	0.153461	0	Phospholipids to total lipids ratio in small HDL	sga
0.0394262	-0.028348	0.1072	0.254216	0	Phospholipids to total lipids ratio in small HDL	lga
-0.0145047	-0.114447	0.0854371	0.776064	0	Total cholesterol to total lipids ratio in small HDL	preterm
0.0761287	-0.115489	0.267746	0.436165	0.774	Total cholesterol to total lipids ratio in small HDL	preg_ht
0.0811445	-0.0300931	0.192382	0.152793	0	Total cholesterol to total lipids ratio in small HDL	sga
-0.0344593	-0.103352	0.0344336	0.326914	0	Total cholesterol to total lipids ratio in small HDL	lga
-0.00622533	-0.105497	0.0930462	0.902179	0	Cholesteryl esters to total lipids ratio in small HDL	preterm
0.078846	-0.110445	0.268137	0.414276	0.769	Cholesteryl esters to total lipids ratio in small HDL	preg_ht
0.0887737	-0.0214962	0.199044	0.114592	0	Cholesteryl esters to total lipids ratio in small HDL	sga
-0.0421662	-0.110773	0.0264405	0.228354	0	Cholesteryl esters to total lipids ratio in small HDL	lga
-0.0403283	-0.131376	0.0507192	0.385317	0	Free cholesterol to total lipids ratio in small HDL	preterm
-0.0537261	-0.156877	0.0494243	0.307325	0.228	Free cholesterol to total lipids ratio in small HDL	preg_ht
-0.0980941	-0.230295	0.0341066	0.14586	0.192	Free cholesterol to total lipids ratio in small HDL	sga
0.0670235	-0.00150738	0.135554	0.0552566	0	Free cholesterol to total lipids ratio in small HDL	lga
0.131798	0.0312504	0.232346	0.0101955	0	Triglycerides to total lipids ratio in small HDL	preterm
-0.0150195	-0.0992289	0.0691899	0.726657	0	Triglycerides to total lipids ratio in small HDL	preg_ht
-0.0144916	-0.126228	0.0972443	0.799342	0	Triglycerides to total lipids ratio in small HDL	sga
0.00454006	-0.0681436	0.0772238	0.902562	0	Triglycerides to total lipids ratio in small HDL	lga
0.145722	0.0426188	0.248824	0.00560322	0	VLDL particle size	preterm
-0.0585208	-0.155341	0.0382998	0.236155	0.168	VLDL particle size	preg_ht
-0.0101104	-0.121413	0.101192	0.858693	0	VLDL particle size	sga
-0.0408996	-0.112742	0.0309429	0.264508	0	VLDL particle size	lga
-0.0736286	-0.173375	0.026118	0.147964	0	LDL particle size	preterm
-0.0377524	-0.122887	0.0473821	0.384773	0	LDL particle size	preg_ht
-0.0573283	-0.168742	0.0540851	0.31321	0	LDL particle size	sga
0.10487	0.000998306	0.208742	0.0478384	0.408	LDL particle size	lga
-0.0639088	-0.240822	0.113005	0.478931	0.637	HDL particle size	preterm
-0.000559566	-0.14681	0.145691	0.994017	0.515	HDL particle size	preg_ht
-0.0670129	-0.180142	0.0461166	0.245643	0	HDL particle size	sga
0.0472045	-0.0199151	0.114324	0.168073	0	HDL particle size	lga
0.0521977	-0.04188	0.146275	0.276834	0	Total cholesterol	preterm
0.0150657	-0.0971044	0.127236	0.792362	0.308	Total cholesterol	preg_ht
0.148894	0.0313155	0.266473	0.0130657	0	Total cholesterol	sga
-0.112993	-0.199268	-0.0267182	0.0102601	0.316	Total cholesterol	lga
0.104996	0.0110985	0.198893	0.0284063	0	Total cholesterol in VLDL	preterm
0.0122251	-0.0754947	0.0999449	0.784737	0	Total cholesterol in VLDL	preg_ht
0.126892	0.0101128	0.243672	0.033197	0	Total cholesterol in VLDL	sga
-0.0838943	-0.152122	-0.0156662	0.0159525	0	Total cholesterol in VLDL	lga
0.0833189	-0.0101263	0.176764	0.0805384	0	Remnant cholesterol	preterm
0.0222406	-0.0658033	0.110285	0.620527	0	Remnant cholesterol	preg_ht
0.159104	0.0403874	0.277821	0.00862064	0	Remnant cholesterol	sga
-0.0940456	-0.161327	-0.0267638	0.00615115	0.011	Remnant cholesterol	lga
0.0575135	-0.0380045	0.153032	0.237946	0	Total cholesterol in LDL	preterm
0.0414144	-0.0691817	0.15201	0.462986	0.281	Total cholesterol in LDL	preg_ht
0.161595	0.0415077	0.281682	0.00835398	0	Total cholesterol in LDL	sga
-0.110232	-0.212128	-0.00833615	0.03398	0.473	Total cholesterol in LDL	lga
-0.0327352	-0.174666	0.109196	0.651234	0.49	Total cholesterol in HDL	preterm
-0.050332	-0.133381	0.0327173	0.234898	0	Total cholesterol in HDL	preg_ht
-0.00278744	-0.114523	0.108948	0.961003	0	Total cholesterol in HDL	sga
-0.048173	-0.112598	0.0162522	0.142775	0	Total cholesterol in HDL	lga
-0.0454894	-0.17198	0.0810011	0.4809	0.368	Total cholesterol in HDL2	preterm
-0.0479807	-0.131958	0.0359965	0.262785	0	Total cholesterol in HDL2	preg_ht
-0.0124584	-0.12461	0.0996932	0.827644	0	Total cholesterol in HDL2	sga
-0.0385058	-0.103027	0.0260157	0.242127	0	Total cholesterol in HDL2	lga
0.0477908	-0.0795043	0.175086	0.461831	0.361	Total cholesterol in HDL3	preterm
-0.0165772	-0.12904	0.0958858	0.772657	0.363	Total cholesterol in HDL3	preg_ht
0.0546106	-0.054654	0.163875	0.327287	0	Total cholesterol in HDL3	sga
-0.0899833	-0.155333	-0.0246336	0.00695957	0	Total cholesterol in HDL3	lga
0.042947	-0.0515276	0.137421	0.372942	0	Esterified cholesterol	preterm
0.0158124	-0.0975182	0.129143	0.784497	0.317	Esterified cholesterol	preg_ht
0.147878	0.030341	0.265416	0.0136667	0	Esterified cholesterol	sga
-0.119057	-0.200493	-0.0376203	0.004165	0.261	Esterified cholesterol	lga
0.0708773	-0.0221412	0.163896	0.135324	0	Free cholesterol	preterm
0.0120877	-0.0946088	0.118784	0.824278	0.259	Free cholesterol	preg_ht
0.145977	0.0267603	0.265194	0.016399	0	Free cholesterol	sga
-0.101292	-0.207381	0.00479634	0.0612962	0.497	Free cholesterol	lga
0.155547	0.0543658	0.256729	0.0025862	0	Total triglycerides	preterm
-0.0610498	-0.142461	0.0203617	0.141627	0	Total triglycerides	preg_ht
0.0388724	-0.0753689	0.153114	0.504831	0	Total triglycerides	sga
-0.0721135	-0.141712	-0.00251529	0.0422755	0.002	Total triglycerides	lga
0.145871	0.0438134	0.247928	0.00508845	0	Triglycerides in VLDL	preterm
-0.0626844	-0.145016	0.0196472	0.135634	0	Triglycerides in VLDL	preg_ht
0.0271691	-0.0863675	0.140706	0.639058	0	Triglycerides in VLDL	sga
-0.060153	-0.130261	0.00995517	0.0926359	0	Triglycerides in VLDL	lga
0.0845505	-0.0517785	0.220879	0.224153	0.434	Triglycerides in LDL	preterm
-0.000642416	-0.0932245	0.0919397	0.989149	0.191	Triglycerides in LDL	preg_ht
0.0606266	-0.0602292	0.181482	0.325507	0.151	Triglycerides in LDL	sga
-0.107168	-0.172859	-0.0414777	0.00138623	0	Triglycerides in LDL	lga
0.141536	0.0378149	0.245257	0.00748329	0	Triglycerides in HDL	preterm
-0.0552934	-0.135459	0.0248718	0.176416	0	Triglycerides in HDL	preg_ht
0.00539062	-0.108664	0.119445	0.926194	0.065	Triglycerides in HDL	sga
-0.0490676	-0.114141	0.0160063	0.139442	0	Triglycerides in HDL	lga
0.0513969	-0.0418533	0.144647	0.280019	0	Total phosphoglycerides	preterm
-0.0263857	-0.10753	0.0547591	0.523918	0	Total phosphoglycerides	preg_ht
0.103747	-0.0131316	0.220625	0.0819018	0	Total phosphoglycerides	sga
-0.131812	-0.194356	-0.0692683	3.61731e-05	0	Total phosphoglycerides	lga
0.148891	0.0476784	0.250104	0.00393598	0	Ratio of triglycerides to phosphoglycerides	preterm
-0.0807795	-0.16214	0.000580867	0.0516582	0	Ratio of triglycerides to phosphoglycerides	preg_ht
-0.0251785	-0.136262	0.0859054	0.656862	0	Ratio of triglycerides to phosphoglycerides	sga
-0.0248044	-0.0961964	0.0465877	0.495892	0	Ratio of triglycerides to phosphoglycerides	lga
0.0779399	-0.0891622	0.245042	0.360628	0.596	Phosphatidylcholine and other cholines	preterm
-0.0393479	-0.121973	0.0432775	0.350627	0.045	Phosphatidylcholine and other cholines	preg_ht
0.106198	-0.0109623	0.223359	0.0756377	0	Phosphatidylcholine and other cholines	sga
-0.0983571	-0.160595	-0.0361189	0.00195229	0	Phosphatidylcholine and other cholines	lga
0.0202011	-0.0719322	0.112334	0.667385	0.001	Sphingomyelins	preterm
-0.0162564	-0.120028	0.0875152	0.758813	0.267	Sphingomyelins	preg_ht
0.105659	-0.0121016	0.22342	0.078654	0	Sphingomyelins	sga
-0.0985054	-0.162992	-0.034019	0.00275417	0.001	Sphingomyelins	lga
0.0329827	-0.0744501	0.140415	0.547358	0	Total cholines	preterm
-0.0221797	-0.0798706	0.0355113	0.451137	0	Total cholines	preg_ht
-0.00264596	-0.111928	0.106636	0.962151	0.168	Total cholines	sga
-0.079312	-0.148446	-0.010178	0.0245435	0.357	Total cholines	lga
0.0126626	-0.15894	0.184265	0.885006	0.638	Apolipoprotein A-I	preterm
-0.0642059	-0.145328	0.0169166	0.120842	0	Apolipoprotein A-I	preg_ht
0.0448095	-0.0685208	0.15814	0.438371	0	Apolipoprotein A-I	sga
-0.0721937	-0.135939	-0.00844797	0.0264385	0	Apolipoprotein A-I	lga
0.107814	0.0137542	0.201874	0.0246678	0	Apolipoprotein B	preterm
0.00866615	-0.0788737	0.096206	0.846152	0	Apolipoprotein B	preg_ht
0.14674	0.0264974	0.266983	0.0167627	0	Apolipoprotein B	sga
-0.0928647	-0.161233	-0.024496	0.00776304	0.03	Apolipoprotein B	lga
0.105664	0.00943479	0.201894	0.0313873	0	Ratio of apolipoprotein B to apolipoprotein A-I	preterm
0.038849	-0.0503982	0.128096	0.393567	0	Ratio of apolipoprotein B to apolipoprotein A-I	preg_ht
0.123177	0.007707	0.238647	0.0365477	0	Ratio of apolipoprotein B to apolipoprotein A-I	sga
-0.0461517	-0.114856	0.0225524	0.187974	0	Ratio of apolipoprotein B to apolipoprotein A-I	lga
0.103016	0.0106739	0.195359	0.0287778	0	Total fatty acids	preterm
-0.0490088	-0.129833	0.0318152	0.234655	0	Total fatty acids	preg_ht
0.11036	-0.00942593	0.230146	0.0709598	0	Total fatty acids	sga
-0.110664	-0.175922	-0.045407	0.000888209	0	Total fatty acids	lga
-0.0458604	-0.172945	0.081224	0.47939	0.367	Estimated degree of unsaturation	preterm
0.0627486	-0.0383673	0.163865	0.223879	0.31	Estimated degree of unsaturation	preg_ht
0.013161	-0.135365	0.161687	0.862122	0.399	Estimated degree of unsaturation	sga
0.0346773	-0.0374487	0.106803	0.346025	0	Estimated degree of unsaturation	lga
-0.000709168	-0.0962558	0.0948375	0.988393	0	Docosahexaenoic acid	preterm
-0.0293522	-0.111565	0.052861	0.484079	0	Docosahexaenoic acid	preg_ht
0.135247	-0.044749	0.315244	0.140833	0.509	Docosahexaenoic acid	sga
-0.0859032	-0.148576	-0.0232303	0.00722174	0.001	Docosahexaenoic acid	lga
0.104523	0.00982037	0.199226	0.0305253	0	Linoleic acid	preterm
-0.00643546	-0.0888104	0.0759395	0.878304	0	Linoleic acid	preg_ht
0.140625	0.0226034	0.258646	0.0195259	0	Linoleic acid	sga
-0.0916214	-0.156097	-0.0271453	0.00535054	0	Linoleic acid	lga
0.0290238	-0.0671224	0.12517	0.55408	0	Omega-3 fatty acids	preterm
-0.0120332	-0.094611	0.0705446	0.775181	0	Omega-3 fatty acids	preg_ht
0.112533	-0.0128109	0.237876	0.0784683	0	Omega-3 fatty acids	sga
-0.0915703	-0.156986	-0.0261546	0.00607693	0.001	Omega-3 fatty acids	lga
0.0908851	-0.00300467	0.184775	0.0577961	0	Omega-6 fatty acids	preterm
-0.00743048	-0.0892255	0.0743645	0.858685	0	Omega-6 fatty acids	preg_ht
0.141946	0.0224988	0.261394	0.0198518	0	Omega-6 fatty acids	sga
-0.103569	-0.168093	-0.0390449	0.00165531	0	Omega-6 fatty acids	lga
0.0852389	-0.0086996	0.179177	0.0753295	0	Polyunsaturated fatty acids	preterm
-0.00911282	-0.0901319	0.0719063	0.825519	0	Polyunsaturated fatty acids	preg_ht
0.143851	0.0239255	0.263776	0.0187238	0	Polyunsaturated fatty acids	sga
-0.105964	-0.170057	-0.0418707	0.00119375	0	Polyunsaturated fatty acids	lga
0.118211	0.0260122	0.21041	0.0119733	0	Monounsaturated fatty acids	preterm
-0.0684313	-0.151233	0.0143702	0.105273	0	Monounsaturated fatty acids	preg_ht
0.0728696	-0.0467848	0.192524	0.232627	0	Monounsaturated fatty acids	sga
-0.102427	-0.169055	-0.0357982	0.00258665	0	Monounsaturated fatty acids	lga
0.0810394	-0.0120947	0.174174	0.0881129	0	Saturated fatty acids	preterm
-0.052139	-0.130208	0.0259298	0.190541	0	Saturated fatty acids	preg_ht
0.0844086	-0.0326412	0.201458	0.157539	0	Saturated fatty acids	sga
-0.103956	-0.170832	-0.0370792	0.00231404	0	Saturated fatty acids	lga
-0.0698335	-0.170853	0.0311856	0.175448	0	Ratio of docosahexaenoic acid to total fatty acids	preterm
-0.00258349	-0.092424	0.087257	0.955054	0	Ratio of docosahexaenoic acid to total fatty acids	preg_ht
0.111873	-0.157933	0.381679	0.416398	0.806	Ratio of docosahexaenoic acid to total fatty acids	sga
-0.0147672	-0.0834502	0.0539158	0.673462	0	Ratio of docosahexaenoic acid to total fatty acids	lga
-0.0183003	-0.123597	0.0869967	0.733377	0.064	Ratio of linoleic acid to total fatty acids	preterm
0.0696137	-0.0111834	0.150411	0.0912808	0	Ratio of linoleic acid to total fatty acids	preg_ht
0.0472937	-0.0630861	0.157674	0.401036	0	Ratio of linoleic acid to total fatty acids	sga
0.0672747	-0.000737259	0.135287	0.0525357	0	Ratio of linoleic acid to total fatty acids	lga
-0.0540978	-0.15857	0.050374	0.310147	0.048	Ratio of omega-3 fatty acids to total fatty acids	preterm
0.0258713	-0.0638602	0.115603	0.572009	0	Ratio of omega-3 fatty acids to total fatty acids	preg_ht
0.07851	-0.0979664	0.254986	0.383241	0.496	Ratio of omega-3 fatty acids to total fatty acids	sga
-0.00497571	-0.0772114	0.06726	0.892608	0	Ratio of omega-3 fatty acids to total fatty acids	lga
-0.0544307	-0.153701	0.0448394	0.282524	0	Ratio of omega-6 fatty acids to total fatty acids	preterm
0.0889818	0.00627866	0.171685	0.0349653	0	Ratio of omega-6 fatty acids to total fatty acids	preg_ht
0.0414556	-0.0686586	0.15157	0.460585	0	Ratio of omega-6 fatty acids to total fatty acids	sga
0.0454882	-0.0432441	0.13422	0.315009	0.241	Ratio of omega-6 fatty acids to total fatty acids	lga
-0.0579773	-0.168285	0.0523302	0.302939	0.157	Ratio of polyunsaturated fatty acids to total fatty acids	preterm
0.0879623	0.00537094	0.170554	0.0368501	0	Ratio of polyunsaturated fatty acids to total fatty acids	preg_ht
0.0492229	-0.0590283	0.157474	0.372814	0	Ratio of polyunsaturated fatty acids to total fatty acids	sga
0.0398887	-0.0449794	0.124757	0.356947	0.189	Ratio of polyunsaturated fatty acids to total fatty acids	lga
0.116277	0.012619	0.219934	0.0279089	0.122	Ratio of monounsaturated fatty acids to total fatty acids	preterm
-0.0772222	-0.163416	0.00897124	0.0790943	0	Ratio of monounsaturated fatty acids to total fatty acids	preg_ht
-0.000966446	-0.119334	0.117401	0.987232	0	Ratio of monounsaturated fatty acids to total fatty acids	sga
-0.032132	-0.123108	0.058844	0.488784	0.246	Ratio of monounsaturated fatty acids to total fatty acids	lga
-0.0697816	-0.164654	0.0250911	0.149413	0	Ratio of saturated fatty acids to total fatty acids	preterm
-0.0188837	-0.102184	0.0644163	0.656816	0	Ratio of saturated fatty acids to total fatty acids	preg_ht
-0.0698948	-0.199489	0.0596992	0.290475	0.243	Ratio of saturated fatty acids to total fatty acids	sga
0.00276597	-0.0663443	0.0718762	0.937476	0	Ratio of saturated fatty acids to total fatty acids	lga
-0.0176117	-0.0946443	0.0594209	0.654081	0	Glucose	preterm
-0.0704789	-0.187066	0.0461084	0.236085	0.615	Glucose	preg_ht
-0.0110503	-0.112011	0.0899103	0.830141	0	Glucose	sga
-0.0535712	-0.155483	0.048341	0.302881	0.514	Glucose	lga
-0.00608671	-0.192266	0.180093	0.948909	0.744	Lactate	preterm
0.0146625	-0.120484	0.149809	0.831606	0.501	Lactate	preg_ht
0.0206285	-0.151386	0.192643	0.814174	0.572	Lactate	sga
-0.0571195	-0.125274	0.0110344	0.100458	0	Lactate	lga
-0.042081	-0.150674	0.0665126	0.447551	0.232	Pyruvate	preterm
0.00400726	-0.122383	0.130398	0.95045	0.428	Pyruvate	preg_ht
0.0431419	-0.249132	0.335416	0.772347	0.814	Pyruvate	sga
-0.0757135	-0.162615	0.0111875	0.087703	0.245	Pyruvate	lga
-0.0188239	-0.117337	0.0796889	0.708024	0.137	Citrate	preterm
-0.113036	-0.198401	-0.0276702	0.00945186	0	Citrate	preg_ht
0.0126154	-0.109527	0.134758	0.839578	0	Citrate	sga
0.00775886	-0.0592117	0.0747294	0.820368	0	Citrate	lga
-0.00583605	-0.0913161	0.079644	0.893549	0.132	Diacylglycerol/Glycerol	preterm
-0.0782786	-0.256662	0.100105	0.389747	0.719	Diacylglycerol/Glycerol	preg_ht
-0.0304753	-0.108049	0.0470983	0.441309	0	Diacylglycerol/Glycerol	sga
-0.0849696	-0.151847	-0.0180926	0.0127671	0	Diacylglycerol/Glycerol	lga
0.0201415	-0.14505	0.185333	0.811125	0.707	Alanine	preterm
-0.0672357	-0.155991	0.0215198	0.13761	0	Alanine	preg_ht
-0.0657778	-0.176181	0.0446255	0.242913	0	Alanine	sga
-0.0646508	-0.133675	0.0043733	0.0663898	0	Alanine	lga
0.0160387	-0.0899717	0.122049	0.766825	0.097	Glutamine	preterm
-0.0455592	-0.133311	0.0421928	0.308879	0	Glutamine	preg_ht
-0.0605537	-0.183441	0.0623333	0.334149	0	Glutamine	sga
0.0807872	-0.0508822	0.212456	0.229148	0.675	Glutamine	lga
0.0150479	-0.0900262	0.120122	0.778947	0	Histidine	preterm
-0.0700232	-0.159448	0.0194018	0.124851	0	Histidine	preg_ht
0.0151454	-0.101645	0.131936	0.799366	0	Histidine	sga
0.0380274	-0.0800804	0.156135	0.528006	0.525	Histidine	lga
0.0748662	-0.0861131	0.235845	0.362024	0.556	Isoleucine	preterm
-0.0304157	-0.206868	0.146037	0.73548	0.701	Isoleucine	preg_ht
0.0174433	-0.116648	0.151535	0.798753	0.306	Isoleucine	sga
-0.131221	-0.197724	-0.0647183	0.000110029	0.001	Isoleucine	lga
0.0635482	-0.0912716	0.218368	0.421109	0.582	Leucine	preterm
-0.0378936	-0.184052	0.108265	0.61135	0.586	Leucine	preg_ht
0.0480631	-0.116436	0.212563	0.566876	0.58	Leucine	sga
-0.102966	-0.164774	-0.0411574	0.00109432	0	Leucine	lga
0.0682173	-0.0845176	0.220952	0.381359	0.507	Valine	preterm
-0.0438331	-0.207267	0.119601	0.599122	0.597	Valine	preg_ht
0.0807035	-0.0237829	0.18519	0.130066	0	Valine	sga
-0.0736932	-0.136442	-0.010944	0.0213466	0	Valine	lga
0.00961887	-0.198412	0.21765	0.927791	0.759	Phenylalanine	preterm
-0.0482322	-0.171148	0.0746838	0.44184	0.376	Phenylalanine	preg_ht
0.0858715	-0.0356674	0.20741	0.166119	0	Phenylalanine	sga
-0.0719086	-0.13763	-0.00618766	0.0319932	0	Phenylalanine	lga
0.0118578	-0.133852	0.157568	0.873274	0.561	Tyrosine	preterm
-0.0774248	-0.209043	0.0541935	0.248929	0.432	Tyrosine	preg_ht
-0.00432477	-0.131662	0.123012	0.946927	0.124	Tyrosine	sga
-0.0215921	-0.100483	0.0572985	0.591657	0.15	Tyrosine	lga
0.0279828	-0.0761935	0.132159	0.598564	0	Acetate	preterm
-0.0456183	-0.171596	0.0803594	0.477872	0.495	Acetate	preg_ht
0.0831269	-0.0582178	0.224472	0.24904	0.171	Acetate	sga
-0.0527837	-0.11683	0.0112624	0.106244	0	Acetate	lga
-0.0453454	-0.146341	0.0556502	0.378864	0.338	Acetoacetate	preterm
-0.0851069	-0.153129	-0.0170847	0.0141972	0	Acetoacetate	preg_ht
0.034075	-0.082027	0.150177	0.565133	0	Acetoacetate	sga
-0.0755958	-0.21177	0.0605782	0.27657	0.719	Acetoacetate	lga
-0.0827844	-0.172007	0.00643859	0.0689836	0.31	3-hydroxybutyrate	preterm
-0.0805038	-0.165097	0.00408956	0.0621517	0.097	3-hydroxybutyrate	preg_ht
0.0113132	-0.0989217	0.121548	0.840583	0	3-hydroxybutyrate	sga
-0.0719427	-0.207342	0.0634571	0.297691	0.75	3-hydroxybutyrate	lga
0.0739368	-0.0227674	0.170641	0.133997	0	Creatinine	preterm
0.00754731	-0.0786781	0.0937728	0.863787	0	Creatinine	preg_ht
0.086821	-0.0319226	0.205565	0.151842	0	Creatinine	sga
-0.0688638	-0.155976	0.018248	0.121287	0.272	Creatinine	lga
0.0485199	-0.0707291	0.167769	0.425179	0.199	Albumin	preterm
-0.0735942	-0.163118	0.0159294	0.107132	0	Albumin	preg_ht
0.0926716	-0.0391996	0.224543	0.168404	0	Albumin	sga
0.00384827	-0.0657918	0.0734883	0.913753	0	Albumin	lga
0.0984338	-0.0238329	0.2207	0.114585	0.301	Glycoprotein acetyls	preterm
-0.0166676	-0.107215	0.0738795	0.718262	0	Glycoprotein acetyls	preg_ht
0.0797634	-0.0381645	0.197691	0.184949	0	Glycoprotein acetyls	sga
-0.116215	-0.183035	-0.049396	0.000652356	0	Glycoprotein acetyls	lga
-0.0507375	-0.270672	0.169197	0.65116	0.383	Conc. of chylomicrons and extremely large VLDL particles	preeclam
-0.0604028	-0.291816	0.171011	0.608942	0.443	Total lipids in chylomicrons and extremely large VLDL	preeclam
-0.0601255	-0.264244	0.143993	0.563717	0.321	Phospholipids in chylomicrons and extremely large VLDL	preeclam
-0.0598492	-0.271449	0.15175	0.579332	0.333	Total cholesterol in chylomicrons and extremely large VLDL	preeclam
-0.0472547	-0.26186	0.16735	0.666052	0.315	Cholesteryl esters in chylomicrons and extremely large VLDL	preeclam
-0.0660223	-0.253491	0.121446	0.490033	0.234	Free cholesterol in chylomicrons and extremely large VLDL	preeclam
-0.0591482	-0.29862	0.180324	0.628315	0.478	Triglycerides in chylomicrons and extremely large VLDL	preeclam
-0.07096	-0.246531	0.104611	0.428272	0.179	Conc. of very large VLDL particles	preeclam
-0.0734801	-0.256591	0.109631	0.431571	0.232	Total lipids in very large VLDL	preeclam
-0.0654015	-0.241844	0.111041	0.467535	0.179	Phospholipids in very large VLDL	preeclam
-0.0717209	-0.28132	0.137878	0.502435	0.33	Total cholesterol in very large VLDL	preeclam
-0.0753651	-0.296128	0.145397	0.503429	0.382	Cholesteryl esters in very large VLDL	preeclam
-0.0653619	-0.258699	0.127975	0.50758	0.242	Free cholesterol in very large VLDL	preeclam
-0.075627	-0.249265	0.0980112	0.393299	0.19	Triglycerides in very large VLDL	preeclam
-0.0923978	-0.250402	0.0656067	0.251734	0.043	Conc. of large VLDL particles	preeclam
-0.0935686	-0.256988	0.0698508	0.261773	0.086	Total lipids in large VLDL	preeclam
-0.0958066	-0.256085	0.0644715	0.241368	0.069	Phospholipids in large VLDL	preeclam
-0.0905913	-0.280201	0.0990184	0.349053	0.233	Total cholesterol in large VLDL	preeclam
-0.0890565	-0.298227	0.120114	0.404014	0.295	Cholesteryl esters in large VLDL	preeclam
-0.0898326	-0.255395	0.0757295	0.287573	0.131	Free cholesterol in large VLDL	preeclam
-0.0933848	-0.245736	0.0589667	0.229607	0.007	Triglycerides in large VLDL	preeclam
-0.10615	-0.278168	0.0658672	0.226481	0.135	Conc. of medium VLDL particles	preeclam
-0.109397	-0.288667	0.0698719	0.231677	0.183	Total lipids in medium VLDL	preeclam
-0.115655	-0.303421	0.0721102	0.227335	0.236	Phospholipids in medium VLDL	preeclam
-0.126913	-0.35872	0.104894	0.28324	0.44	Total cholesterol in medium VLDL	preeclam
-0.126147	-0.39243	0.140136	0.353149	0.547	Cholesteryl esters in medium VLDL	preeclam
-0.117173	-0.289156	0.0548099	0.181767	0.137	Free cholesterol in medium VLDL	preeclam
-0.0969642	-0.251024	0.0570958	0.217357	0	Triglycerides in medium VLDL	preeclam
-0.102501	-0.266612	0.0616101	0.220892	0	Conc. of small VLDL particles	preeclam
-0.104842	-0.280308	0.0706252	0.241567	0.083	Total lipids in small VLDL	preeclam
-0.0933161	-0.255735	0.0691027	0.260133	0	Phospholipids in small VLDL	preeclam
-0.105909	-0.342158	0.130339	0.379595	0.426	Total cholesterol in small VLDL	preeclam
-0.097279	-0.360571	0.166013	0.468972	0.527	Cholesteryl esters in small VLDL	preeclam
-0.106916	-0.266123	0.0522915	0.188102	0	Free cholesterol in small VLDL	preeclam
-0.111707	-0.269236	0.0458212	0.164572	0	Triglycerides in small VLDL	preeclam
-0.117138	-0.307072	0.0727956	0.226751	0.216	Conc. of very small VLDL particles	preeclam
-0.119249	-0.323869	0.0853722	0.253361	0.305	Total lipids in very small VLDL	preeclam
-0.121611	-0.287353	0.0441317	0.150408	0.053	Phospholipids in very small VLDL	preeclam
-0.0907312	-0.31834	0.136878	0.434629	0.448	Total cholesterol in very small VLDL	preeclam
-0.0728675	-0.321128	0.175393	0.565107	0.517	Cholesteryl esters in very small VLDL	preeclam
-0.115176	-0.274923	0.0445719	0.157625	0	Free cholesterol in very small VLDL	preeclam
-0.128966	-0.273903	0.0159712	0.0811612	0	Triglycerides in very small VLDL	preeclam
-0.0958148	-0.276838	0.0852087	0.29955	0.136	Conc. of IDL particles	preeclam
-0.0969774	-0.28504	0.0910854	0.312167	0.221	Total lipids in IDL	preeclam
-0.0774381	-0.242138	0.0872621	0.356775	0	Phospholipids in IDL	preeclam
-0.0991371	-0.327152	0.128878	0.394126	0.463	Total cholesterol in IDL	preeclam
-0.106016	-0.362915	0.150882	0.418611	0.573	Cholesteryl esters in IDL	preeclam
-0.078791	-0.240223	0.082641	0.338764	0	Free cholesterol in IDL	preeclam
-0.132247	-0.256758	-0.0077372	0.0373646	0	Triglycerides in IDL	preeclam
-0.0752845	-0.241156	0.090587	0.373695	0	Conc. of large LDL particles	preeclam
-0.0830834	-0.246774	0.0806076	0.319832	0	Total lipids in large LDL	preeclam
-0.0787162	-0.242203	0.0847706	0.345328	0	Phospholipids in large LDL	preeclam
-0.0799737	-0.245231	0.0852836	0.342878	0	Total cholesterol in large LDL	preeclam
-0.0837726	-0.249561	0.0820153	0.321994	0	Cholesteryl esters in large LDL	preeclam
-0.0700494	-0.232947	0.0928481	0.399326	0	Free cholesterol in large LDL	preeclam
-0.104417	-0.230129	0.0212953	0.103535	0	Triglycerides in large LDL	preeclam
-0.0674908	-0.234291	0.0993095	0.427754	0	Conc. of medium LDL particles	preeclam
-0.0759229	-0.239842	0.0879963	0.363983	0	Total lipids in medium LDL	preeclam
-0.0716698	-0.227461	0.0841211	0.367238	0	Phospholipids in medium LDL	preeclam
-0.0764021	-0.242944	0.0901398	0.368575	0	Total cholesterol in medium LDL	preeclam
-0.0805919	-0.249119	0.0879354	0.348615	0	Cholesteryl esters in medium LDL	preeclam
-0.0566862	-0.213695	0.100322	0.479179	0	Free cholesterol in medium LDL	preeclam
-0.0926335	-0.219678	0.0344108	0.152977	0	Triglycerides in medium LDL	preeclam
-0.0594354	-0.226127	0.107257	0.484651	0	Conc. of small LDL particles	preeclam
-0.0675046	-0.232523	0.0975135	0.422686	0	Total lipids in small LDL	preeclam
-0.0627177	-0.216302	0.0908665	0.423495	0	Phospholipids in small LDL	preeclam
-0.0654003	-0.233644	0.102843	0.446129	0	Total cholesterol in small LDL	preeclam
-0.066947	-0.237984	0.10409	0.442982	0	Cholesteryl esters in small LDL	preeclam
-0.0574894	-0.220729	0.10575	0.490033	0.099	Free cholesterol in small LDL	preeclam
-0.0907488	-0.225032	0.0435348	0.185323	0	Triglycerides in small LDL	preeclam
0.0452736	-0.118068	0.208616	0.586962	0	Conc. of very large HDL particles	preeclam
0.0466017	-0.118204	0.211408	0.579433	0	Total lipids in very large HDL	preeclam
0.0293079	-0.132666	0.191282	0.722859	0	Phospholipids in very large HDL	preeclam
0.0750284	-0.0917317	0.241788	0.377873	0	Total cholesterol in very large HDL	preeclam
0.0787435	-0.0870454	0.244532	0.3519	0	Cholesteryl esters in very large HDL	preeclam
0.0613661	-0.105528	0.22826	0.471113	0	Free cholesterol in very large HDL	preeclam
-0.167128	-0.460268	0.126012	0.263808	0.692	Triglycerides in very large HDL	preeclam
-0.0255985	-0.186735	0.135538	0.755525	0	Conc. of large HDL particles	preeclam
-0.0233047	-0.184736	0.138126	0.777217	0	Total lipids in large HDL	preeclam
-0.0350808	-0.19559	0.125428	0.668382	0	Phospholipids in large HDL	preeclam
-0.00557478	-0.169391	0.158241	0.946821	0	Total cholesterol in large HDL	preeclam
-0.00538798	-0.169462	0.158686	0.948681	0	Cholesteryl esters in large HDL	preeclam
-0.00604308	-0.16909	0.157004	0.94209	0	Free cholesterol in large HDL	preeclam
-0.161487	-0.303833	-0.0191408	0.0261812	0	Triglycerides in large HDL	preeclam
-0.0385189	-0.248464	0.171426	0.719148	0.412	Conc. of medium HDL particles	preeclam
-0.0292132	-0.255717	0.197291	0.800435	0.48	Total lipids in medium HDL	preeclam
-0.0311809	-0.242185	0.179823	0.772098	0.434	Phospholipids in medium HDL	preeclam
-0.0143871	-0.276648	0.247873	0.914376	0.548	Total cholesterol in medium HDL	preeclam
-0.00119632	-0.285714	0.283321	0.993425	0.602	Cholesteryl esters in medium HDL	preeclam
-0.0738817	-0.22903	0.0812666	0.350647	0	Free cholesterol in medium HDL	preeclam
-0.0984694	-0.252936	0.0559973	0.211505	0	Triglycerides in medium HDL	preeclam
0.00514384	-0.239701	0.249989	0.967156	0.554	Conc. of small HDL particles	preeclam
0.00136474	-0.236556	0.239285	0.99103	0.531	Total lipids in small HDL	preeclam
0.00723988	-0.24848	0.26296	0.955748	0.592	Phospholipids in small HDL	preeclam
0.00179772	-0.179281	0.182877	0.984476	0.237	Total cholesterol in small HDL	preeclam
-0.00527445	-0.161427	0.150878	0.947216	0	Cholesteryl esters in small HDL	preeclam
0.0274377	-0.271504	0.32638	0.857239	0.697	Free cholesterol in small HDL	preeclam
-0.0822579	-0.236211	0.0716951	0.294998	0	Triglycerides in small HDL	preeclam
-0.0287738	-0.194998	0.13745	0.734403	0	Phospholipids to total lipids ratio in chylomicrons and extremely large VLDL	preeclam
-0.140905	-0.309394	0.0275839	0.101194	0	Total cholesterol to total lipids ratio in chylomicrons and extremely large VLDL	preeclam
-0.102201	-0.273	0.068597	0.240879	0	Cholesteryl esters to total lipids ratio in chylomicrons and extremely large VLDL	preeclam
-0.126563	-0.290427	0.0373006	0.130073	0	Free cholesterol to total lipids ratio in chylomicrons and extremely large VLDL	preeclam
0.114072	-0.0389981	0.267142	0.14412	0	Triglycerides to total lipids ratio in chylomicrons and extremely large VLDL	preeclam
-0.0399709	-0.253349	0.173408	0.713509	0.22	Phospholipids to total lipids ratio in very large VLDL	preeclam
0.0163	-0.129507	0.162107	0.826566	0	Total cholesterol to total lipids ratio in very large VLDL	preeclam
0.00953358	-0.151531	0.170599	0.907643	0	Cholesteryl esters to total lipids ratio in very large VLDL	preeclam
0.0336742	-0.131701	0.19905	0.689824	0	Free cholesterol to total lipids ratio in very large VLDL	preeclam
-0.0160037	-0.170357	0.13835	0.838968	0	Triglycerides to total lipids ratio in very large VLDL	preeclam
-0.114552	-0.421901	0.192798	0.465088	0.548	Phospholipids to total lipids ratio in large VLDL	preeclam
-0.150126	-0.405707	0.105456	0.249625	0.46	Total cholesterol to total lipids ratio in large VLDL	preeclam
-0.100359	-0.199947	-0.000770294	0.0482541	0	Cholesteryl esters to total lipids ratio in large VLDL	preeclam
-0.0963581	-0.358265	0.165548	0.470853	0.473	Free cholesterol to total lipids ratio in large VLDL	preeclam
0.0310233	-0.0189293	0.0809759	0.223511	0	Triglycerides to total lipids ratio in large VLDL	preeclam
-0.0486001	-0.212574	0.115373	0.561299	0	Phospholipids to total lipids ratio in medium VLDL	preeclam
-0.114098	-0.384937	0.156741	0.408982	0.548	Total cholesterol to total lipids ratio in medium VLDL	preeclam
-0.0878012	-0.350645	0.175043	0.512653	0.541	Cholesteryl esters to total lipids ratio in medium VLDL	preeclam
-0.138331	-0.311724	0.0350633	0.117906	0	Free cholesterol to total lipids ratio in medium VLDL	preeclam
0.104742	-0.131119	0.340602	0.384088	0.445	Triglycerides to total lipids ratio in medium VLDL	preeclam
0.171076	-0.215397	0.557548	0.385616	0.736	Phospholipids to total lipids ratio in small VLDL	preeclam
-0.000123646	-0.150113	0.149866	0.998711	0	Total cholesterol to total lipids ratio in small VLDL	preeclam
-0.00257477	-0.148875	0.143725	0.972483	0	Cholesteryl esters to total lipids ratio in small VLDL	preeclam
0.0139422	-0.139397	0.167282	0.85856	0	Free cholesterol to total lipids ratio in small VLDL	preeclam
-0.0471885	-0.202501	0.108124	0.551513	0	Triglycerides to total lipids ratio in small VLDL	preeclam
-0.0908624	-0.254632	0.0729067	0.276848	0	Phospholipids to total lipids ratio in very small VLDL	preeclam
0.115967	-0.0310226	0.262956	0.12203	0	Total cholesterol to total lipids ratio in very small VLDL	preeclam
0.124493	-0.0208221	0.269807	0.0931284	0	Cholesteryl esters to total lipids ratio in very small VLDL	preeclam
-0.0384914	-0.209294	0.132311	0.658713	0	Free cholesterol to total lipids ratio in very small VLDL	preeclam
-0.0747006	-0.217187	0.0677854	0.304165	0	Triglycerides to total lipids ratio in very small VLDL	preeclam
0.0819294	-0.157973	0.321832	0.503271	0.425	Phospholipids to total lipids ratio in IDL	preeclam
0.0179841	-0.263104	0.299072	0.900208	0.675	Total cholesterol to total lipids ratio in IDL	preeclam
-0.00361926	-0.314598	0.307359	0.981801	0.736	Cholesteryl esters to total lipids ratio in IDL	preeclam
0.0217401	-0.142757	0.186238	0.795612	0	Free cholesterol to total lipids ratio in IDL	preeclam
-0.0728447	-0.265562	0.119873	0.45879	0.322	Triglycerides to total lipids ratio in IDL	preeclam
0.102507	-0.0831858	0.2882	0.279275	0	Phospholipids to total lipids ratio in large LDL	preeclam
-0.0469414	-0.237041	0.143159	0.628404	0.123	Total cholesterol to total lipids ratio in large LDL	preeclam
-0.0909818	-0.285318	0.103355	0.358834	0.05	Cholesteryl esters to total lipids ratio in large LDL	preeclam
0.143546	-0.0363901	0.323482	0.117916	0	Free cholesterol to total lipids ratio in large LDL	preeclam
-0.0557736	-0.186224	0.0746765	0.402043	0	Triglycerides to total lipids ratio in large LDL	preeclam
0.122843	-0.0795073	0.325194	0.234102	0	Phospholipids to total lipids ratio in medium LDL	preeclam
-0.100648	-0.294494	0.093199	0.30885	0	Total cholesterol to total lipids ratio in medium LDL	preeclam
-0.130826	-0.336189	0.0745367	0.211814	0	Cholesteryl esters to total lipids ratio in medium LDL	preeclam
0.152592	-0.0544343	0.359619	0.148564	0	Free cholesterol to total lipids ratio in medium LDL	preeclam
-0.0395832	-0.19712	0.117953	0.622389	0.208	Triglycerides to total lipids ratio in medium LDL	preeclam
0.1187	-0.0861553	0.323554	0.256096	0	Phospholipids to total lipids ratio in small LDL	preeclam
-0.0888526	-0.281327	0.103622	0.365579	0	Total cholesterol to total lipids ratio in small LDL	preeclam
-0.113868	-0.315274	0.0875377	0.26782	0	Cholesteryl esters to total lipids ratio in small LDL	preeclam
0.139404	-0.0574559	0.336265	0.165159	0	Free cholesterol to total lipids ratio in small LDL	preeclam
-0.0734288	-0.200385	0.0535269	0.256959	0	Triglycerides to total lipids ratio in small LDL	preeclam
-0.0240699	-0.26925	0.221111	0.847418	0.64	Phospholipids to total lipids ratio in very large HDL	preeclam
0.0744088	-0.125067	0.273885	0.464712	0.514	Total cholesterol to total lipids ratio in very large HDL	preeclam
0.0673136	-0.133416	0.268043	0.511011	0.509	Cholesteryl esters to total lipids ratio in very large HDL	preeclam
0.0583535	-0.126529	0.243236	0.536171	0	Free cholesterol to total lipids ratio in very large HDL	preeclam
-0.186858	-0.4977	0.123984	0.238717	0.713	Triglycerides to total lipids ratio in very large HDL	preeclam
-0.0696019	-0.231308	0.0921043	0.398887	0	Phospholipids to total lipids ratio in large HDL	preeclam
0.100044	-0.0746787	0.274766	0.261757	0.148	Total cholesterol to total lipids ratio in large HDL	preeclam
0.132884	-0.0435545	0.309322	0.139906	0.232	Cholesteryl esters to total lipids ratio in large HDL	preeclam
-0.0082217	-0.19561	0.179166	0.931471	0	Free cholesterol to total lipids ratio in large HDL	preeclam
-0.138655	-0.413877	0.136567	0.323438	0.635	Triglycerides to total lipids ratio in large HDL	preeclam
0.0651204	-0.0925387	0.22278	0.418196	0	Phospholipids to total lipids ratio in medium HDL	preeclam
-0.0351828	-0.205481	0.135115	0.685537	0	Total cholesterol to total lipids ratio in medium HDL	preeclam
0.000818315	-0.156399	0.158035	0.99186	0	Cholesteryl esters to total lipids ratio in medium HDL	preeclam
-0.174503	-0.35266	0.00365459	0.0548884	0	Free cholesterol to total lipids ratio in medium HDL	preeclam
-0.0528474	-0.26434	0.158645	0.624309	0.238	Triglycerides to total lipids ratio in medium HDL	preeclam
0.0215625	-0.137464	0.180589	0.790429	0	Phospholipids to total lipids ratio in small HDL	preeclam
0.00654511	-0.146979	0.160069	0.933408	0	Total cholesterol to total lipids ratio in small HDL	preeclam
-0.00382959	-0.157329	0.14967	0.961	0	Cholesteryl esters to total lipids ratio in small HDL	preeclam
0.0643481	-0.111092	0.239788	0.472217	0.105	Free cholesterol to total lipids ratio in small HDL	preeclam
-0.0737138	-0.265864	0.118436	0.452116	0.172	Triglycerides to total lipids ratio in small HDL	preeclam
-0.0733533	-0.24231	0.095603	0.394809	0	VLDL particle size	preeclam
-0.0461647	-0.21426	0.121931	0.590389	0	LDL particle size	preeclam
0.00953218	-0.160013	0.179078	0.912256	0	HDL particle size	preeclam
-0.0854095	-0.240336	0.0695164	0.279914	0	Total cholesterol	preeclam
-0.123251	-0.383308	0.136807	0.352942	0.529	Total cholesterol in VLDL	preeclam
-0.127685	-0.398946	0.143576	0.356229	0.579	Remnant cholesterol	preeclam
-0.0811661	-0.248182	0.0858499	0.340844	0	Total cholesterol in LDL	preeclam
-0.00197229	-0.15832	0.154376	0.980275	0	Total cholesterol in HDL	preeclam
0.0156641	-0.16659	0.197918	0.866228	0.212	Total cholesterol in HDL2	preeclam
-0.0256625	-0.172342	0.121017	0.731668	0	Total cholesterol in HDL3	preeclam
-0.0678385	-0.226189	0.0905123	0.401099	0	Esterified cholesterol	preeclam
-0.130856	-0.328374	0.066662	0.194123	0.37	Free cholesterol	preeclam
-0.112874	-0.264761	0.0390124	0.145242	0	Total triglycerides	preeclam
-0.0996713	-0.2547	0.0553579	0.207634	0	Triglycerides in VLDL	preeclam
-0.101508	-0.228381	0.0253652	0.116854	0	Triglycerides in LDL	preeclam
-0.130709	-0.271181	0.00976344	0.0681917	0	Triglycerides in HDL	preeclam
-0.128453	-0.274579	0.0176729	0.0849029	0	Total phosphoglycerides	preeclam
-0.0312003	-0.219943	0.157543	0.745944	0	Ratio of triglycerides to phosphoglycerides	preeclam
-0.0969172	-0.244613	0.0507789	0.198403	0	Phosphatidylcholine and other cholines	preeclam
-0.0509671	-0.204435	0.102501	0.515105	0	Sphingomyelins	preeclam
-0.0307936	-0.0819581	0.0203709	0.238153	0	Total cholines	preeclam
-0.0556929	-0.198508	0.0871222	0.444678	0	Apolipoprotein A-I	preeclam
-0.129668	-0.382328	0.122992	0.314474	0.492	Apolipoprotein B	preeclam
-0.0956396	-0.426863	0.235584	0.571439	0.643	Ratio of apolipoprotein B to apolipoprotein A-I	preeclam
-0.139368	-0.283361	0.00462601	0.0578283	0	Total fatty acids	preeclam
-0.0346578	-0.195961	0.126645	0.673666	0	Estimated degree of unsaturation	preeclam
-0.252726	-0.456218	-0.0492345	0.0149258	0.632	Docosahexaenoic acid	preeclam
-0.0768723	-0.231251	0.0775069	0.329087	0	Linoleic acid	preeclam
-0.245952	-0.442736	-0.049168	0.0142985	0.487	Omega-3 fatty acids	preeclam
-0.104566	-0.252054	0.0429223	0.164659	0	Omega-6 fatty acids	preeclam
-0.127677	-0.272759	0.0174038	0.0845548	0	Polyunsaturated fatty acids	preeclam
-0.121196	-0.294236	0.0518434	0.16983	0.166	Monounsaturated fatty acids	preeclam
-0.13462	-0.272937	0.00369577	0.0564437	0	Saturated fatty acids	preeclam
-0.168635	-0.320027	-0.0172418	0.0290225	0	Ratio of docosahexaenoic acid to total fatty acids	preeclam
0.11598	-0.0558677	0.287827	0.185909	0	Ratio of linoleic acid to total fatty acids	preeclam
-0.164454	-0.32536	-0.00354817	0.0451576	0	Ratio of omega-3 fatty acids to total fatty acids	preeclam
0.104997	-0.0592514	0.269245	0.210235	0	Ratio of omega-6 fatty acids to total fatty acids	preeclam
0.0536869	-0.111108	0.218482	0.523136	0	Ratio of polyunsaturated fatty acids to total fatty acids	preeclam
-0.0298766	-0.202791	0.143038	0.734875	0	Ratio of monounsaturated fatty acids to total fatty acids	preeclam
6.88762e-05	-0.191707	0.191845	0.999438	0.354	Ratio of saturated fatty acids to total fatty acids	preeclam
-0.0562062	-0.19714	0.0847272	0.434414	0	Glucose	preeclam
-0.15053	-0.299522	-0.00153752	0.0476822	0	Lactate	preeclam
0.0523448	-0.11968	0.224369	0.550914	0	Pyruvate	preeclam
0.00527518	-0.204565	0.215115	0.960703	0	Citrate	preeclam
-0.115707	-0.362702	0.131288	0.358533	0.698	Diacylglycerol/Glycerol	preeclam
-0.0486934	-0.31779	0.220403	0.722846	0.471	Alanine	preeclam
-0.119321	-0.437358	0.198716	0.462134	0.7	Glutamine	preeclam
-0.0418239	-0.193912	0.110264	0.589896	0	Histidine	preeclam
-0.0651324	-0.302511	0.172246	0.59073	0.471	Isoleucine	preeclam
0.00609136	-0.150617	0.1628	0.939272	0	Leucine	preeclam
-0.0665155	-0.229868	0.0968371	0.424826	0	Valine	preeclam
-0.174772	-0.336613	-0.0129299	0.0342981	0	Phenylalanine	preeclam
-0.0209052	-0.178184	0.136374	0.794467	0	Tyrosine	preeclam
-0.0612705	-0.207519	0.0849777	0.411576	0	Acetate	preeclam
-0.026878	-0.174001	0.120245	0.720292	0	Acetoacetate	preeclam
-0.0075429	-0.156176	0.14109	0.920769	0	3-hydroxybutyrate	preeclam
-0.0572314	-0.222401	0.107938	0.497057	0	Creatinine	preeclam
-0.0676314	-0.227695	0.0924326	0.407592	0	Albumin	preeclam
-0.0423145	-0.187517	0.102888	0.567885	0	Glycoprotein acetyls	preeclam
-0.210845	-0.596751	0.17506	0.284234	0.804	Conc. of chylomicrons and extremely large VLDL particles	preg_dia
-0.218545	-0.620286	0.183195	0.286327	0.81	Total lipids in chylomicrons and extremely large VLDL	preg_dia
-0.221198	-0.605308	0.162912	0.259029	0.791	Phospholipids in chylomicrons and extremely large VLDL	preg_dia
-0.206685	-0.575935	0.162565	0.272609	0.781	Total cholesterol in chylomicrons and extremely large VLDL	preg_dia
-0.180352	-0.523411	0.162708	0.30283	0.755	Cholesteryl esters in chylomicrons and extremely large VLDL	preg_dia
-0.225555	-0.605768	0.154659	0.244946	0.785	Free cholesterol in chylomicrons and extremely large VLDL	preg_dia
-0.219639	-0.629493	0.190215	0.293564	0.816	Triglycerides in chylomicrons and extremely large VLDL	preg_dia
-0.232433	-0.68934	0.224473	0.318737	0.86	Conc. of very large VLDL particles	preg_dia
-0.232328	-0.686688	0.222032	0.316253	0.855	Total lipids in very large VLDL	preg_dia
-0.218574	-0.629362	0.192215	0.297011	0.826	Phospholipids in very large VLDL	preg_dia
-0.213107	-0.608146	0.181932	0.290366	0.794	Total cholesterol in very large VLDL	preg_dia
-0.213224	-0.624874	0.198427	0.310007	0.806	Cholesteryl esters in very large VLDL	preg_dia
-0.210111	-0.582769	0.162547	0.269134	0.774	Free cholesterol in very large VLDL	preg_dia
-0.24013	-0.721528	0.241267	0.328239	0.872	Triglycerides in very large VLDL	preg_dia
-0.225373	-0.783675	0.332928	0.428832	0.888	Conc. of large VLDL particles	preg_dia
-0.220672	-0.767859	0.326515	0.42928	0.882	Total lipids in large VLDL	preg_dia
-0.212336	-0.743512	0.318839	0.433338	0.874	Phospholipids in large VLDL	preg_dia
-0.196737	-0.695425	0.301951	0.439389	0.853	Total cholesterol in large VLDL	preg_dia
-0.169879	-0.681429	0.341671	0.515125	0.85	Cholesteryl esters in large VLDL	preg_dia
-0.218684	-0.700933	0.263564	0.374121	0.854	Free cholesterol in large VLDL	preg_dia
-0.231161	-0.79936	0.337039	0.425235	0.892	Triglycerides in large VLDL	preg_dia
-0.188666	-0.813076	0.435743	0.553713	0.884	Conc. of medium VLDL particles	preg_dia
-0.173969	-0.77618	0.428243	0.571258	0.874	Total lipids in medium VLDL	preg_dia
-0.158805	-0.742868	0.425257	0.594096	0.862	Phospholipids in medium VLDL	preg_dia
-0.0782526	-0.56956	0.413055	0.75491	0.79	Total cholesterol in medium VLDL	preg_dia
0.00280636	-0.407773	0.413386	0.989311	0.683	Cholesteryl esters in medium VLDL	preg_dia
-0.166258	-0.739524	0.407008	0.569745	0.86	Free cholesterol in medium VLDL	preg_dia
-0.217565	-0.86659	0.431461	0.511172	0.899	Triglycerides in medium VLDL	preg_dia
-0.0968349	-0.785112	0.591442	0.782739	0.871	Conc. of small VLDL particles	preg_dia
-0.0541149	-0.683506	0.575276	0.866176	0.836	Total lipids in small VLDL	preg_dia
-0.0499635	-0.669206	0.569279	0.874347	0.84	Phospholipids in small VLDL	preg_dia
0.113293	-0.315137	0.541724	0.604257	0.61	Total cholesterol in small VLDL	preg_dia
0.171787	-0.163816	0.507389	0.315736	0.378	Cholesteryl esters in small VLDL	preg_dia
-0.0132571	-0.581431	0.554916	0.963524	0.796	Free cholesterol in small VLDL	preg_dia
-0.17896	-0.919533	0.561614	0.635767	0.902	Triglycerides in small VLDL	preg_dia
0.216652	-0.0361915	0.469496	0.0930704	0	Conc. of very small VLDL particles	preg_dia
0.230731	-0.0251128	0.486574	0.0771311	0	Total lipids in very small VLDL	preg_dia
0.302306	0.0410225	0.563589	0.0233483	0	Phospholipids in very small VLDL	preg_dia
0.231062	-0.00562169	0.467745	0.0556955	0	Total cholesterol in very small VLDL	preg_dia
0.200554	-0.030242	0.431349	0.0885413	0	Cholesteryl esters in very small VLDL	preg_dia
0.278262	0.0400945	0.51643	0.0220262	0	Free cholesterol in very small VLDL	preg_dia
-0.0432434	-0.680617	0.59413	0.894212	0.853	Triglycerides in very small VLDL	preg_dia
0.297215	0.0309805	0.56345	0.028667	0	Conc. of IDL particles	preg_dia
0.324643	0.0578785	0.591408	0.0170695	0	Total lipids in IDL	preg_dia
0.340193	0.0797822	0.600603	0.010454	0	Phospholipids in IDL	preg_dia
0.335037	0.0714913	0.598582	0.0127156	0	Total cholesterol in IDL	preg_dia
0.325965	0.0605219	0.591408	0.0160911	0	Cholesteryl esters in IDL	preg_dia
0.337034	0.0767182	0.597349	0.0111619	0.061	Free cholesterol in IDL	preg_dia
0.0813756	-0.151246	0.313997	0.492944	0	Triglycerides in IDL	preg_dia
0.328356	0.0605962	0.596116	0.0162381	0	Conc. of large LDL particles	preg_dia
0.337765	0.0694373	0.606093	0.013619	0	Total lipids in large LDL	preg_dia
0.353961	0.0838384	0.624084	0.0102204	0	Phospholipids in large LDL	preg_dia
0.349102	0.0809465	0.617258	0.0107228	0	Total cholesterol in large LDL	preg_dia
0.34559	0.0751413	0.61604	0.0122618	0	Cholesteryl esters in large LDL	preg_dia
0.351948	0.0928001	0.611095	0.00777189	0	Free cholesterol in large LDL	preg_dia
0.0852889	-0.146163	0.31674	0.470148	0	Triglycerides in large LDL	preg_dia
0.316241	0.0483408	0.584141	0.0206882	0	Conc. of medium LDL particles	preg_dia
0.329706	0.0599749	0.599437	0.0165858	0	Total lipids in medium LDL	preg_dia
0.327196	0.0583933	0.595998	0.0170449	0	Phospholipids in medium LDL	preg_dia
0.338292	0.0684962	0.608089	0.0139884	0	Total cholesterol in medium LDL	preg_dia
0.335	0.0649572	0.605044	0.0150397	0	Cholesteryl esters in medium LDL	preg_dia
0.337794	0.0755237	0.600065	0.011591	0	Free cholesterol in medium LDL	preg_dia
0.110725	-0.10754	0.328991	0.320086	0	Triglycerides in medium LDL	preg_dia
0.304381	0.0377434	0.57102	0.02526	0	Conc. of small LDL particles	preg_dia
0.322585	0.0548649	0.590305	0.0181949	0	Total lipids in small LDL	preg_dia
0.304441	0.0450693	0.563812	0.021418	0	Phospholipids in small LDL	preg_dia
0.336723	0.0691924	0.604253	0.0136297	0	Total cholesterol in small LDL	preg_dia
0.331682	0.0644232	0.59894	0.0149984	0	Cholesteryl esters in small LDL	preg_dia
0.334962	0.0788612	0.591064	0.0103624	0	Free cholesterol in small LDL	preg_dia
0.062139	-0.165297	0.289575	0.59231	0.073	Triglycerides in small LDL	preg_dia
0.111557	-0.489723	0.712838	0.716128	0.806	Conc. of very large HDL particles	preg_dia
0.10766	-0.484983	0.700303	0.721804	0.8	Total lipids in very large HDL	preg_dia
0.137136	-0.50183	0.776102	0.67401	0.821	Phospholipids in very large HDL	preg_dia
0.0716259	-0.445468	0.588719	0.786016	0.747	Total cholesterol in very large HDL	preg_dia
0.0532662	-0.429306	0.535838	0.828722	0.716	Cholesteryl esters in very large HDL	preg_dia
0.108771	-0.475259	0.692802	0.71509	0.79	Free cholesterol in very large HDL	preg_dia
-0.073026	-0.265037	0.118985	0.45602	0	Triglycerides in very large HDL	preg_dia
0.171619	-0.511019	0.854258	0.622192	0.837	Conc. of large HDL particles	preg_dia
0.176263	-0.526984	0.87951	0.623251	0.839	Total lipids in large HDL	preg_dia
0.203918	-0.492857	0.900694	0.566237	0.833	Phospholipids in large HDL	preg_dia
0.151647	-0.553743	0.857036	0.673493	0.841	Total cholesterol in large HDL	preg_dia
0.146028	-0.544553	0.836608	0.678547	0.835	Cholesteryl esters in large HDL	preg_dia
0.17229	-0.584432	0.929013	0.655421	0.86	Free cholesterol in large HDL	preg_dia
0.0836098	-0.26847	0.435689	0.641616	0.597	Triglycerides in large HDL	preg_dia
0.205989	-0.0287233	0.4407	0.0854125	0	Conc. of medium HDL particles	preg_dia
0.203191	-0.031969	0.438351	0.0903574	0	Total lipids in medium HDL	preg_dia
0.195837	-0.031076	0.42275	0.0907329	0	Phospholipids in medium HDL	preg_dia
0.256076	-0.171007	0.683159	0.239922	0.438	Total cholesterol in medium HDL	preg_dia
0.248429	-0.176462	0.67332	0.251807	0.429	Cholesteryl esters in medium HDL	preg_dia
0.276014	-0.144936	0.696964	0.198745	0.466	Free cholesterol in medium HDL	preg_dia
0.00941055	-0.529015	0.547836	0.972673	0.816	Triglycerides in medium HDL	preg_dia
0.174723	-0.0839243	0.433371	0.1855	0.176	Conc. of small HDL particles	preg_dia
0.242714	0.0172901	0.468137	0.034833	0	Total lipids in small HDL	preg_dia
0.0942017	-0.175023	0.363426	0.492845	0.256	Phospholipids in small HDL	preg_dia
0.312457	0.0586754	0.566239	0.0158168	0.07	Total cholesterol in small HDL	preg_dia
0.363935	0.0230648	0.704806	0.0363863	0.373	Cholesteryl esters in small HDL	preg_dia
0.122059	-0.0893497	0.333468	0.2578	0	Free cholesterol in small HDL	preg_dia
-0.214786	-0.925729	0.496157	0.553761	0.913	Triglycerides in small HDL	preg_dia
-0.0692121	-0.336809	0.198385	0.612203	0	Phospholipids to total lipids ratio in chylomicrons and extremely large VLDL	preg_dia
0.119923	-0.20849	0.448337	0.474176	0	Total cholesterol to total lipids ratio in chylomicrons and extremely large VLDL	preg_dia
0.187985	-0.152069	0.528039	0.278593	0	Cholesteryl esters to total lipids ratio in chylomicrons and extremely large VLDL	preg_dia
-0.0774095	-0.450449	0.29563	0.68422	0	Free cholesterol to total lipids ratio in chylomicrons and extremely large VLDL	preg_dia
-0.0904063	-0.339778	0.158966	0.477359	0	Triglycerides to total lipids ratio in chylomicrons and extremely large VLDL	preg_dia
-0.0356767	-0.315096	0.243743	0.802393	0	Phospholipids to total lipids ratio in very large VLDL	preg_dia
0.142333	-0.310132	0.594797	0.537531	0.525	Total cholesterol to total lipids ratio in very large VLDL	preg_dia
0.158161	-0.164685	0.481007	0.336965	0.112	Cholesteryl esters to total lipids ratio in very large VLDL	preg_dia
0.16929	-0.586567	0.925148	0.660679	0.653	Free cholesterol to total lipids ratio in very large VLDL	preg_dia
-0.166713	-0.775758	0.442333	0.591615	0.62	Triglycerides to total lipids ratio in very large VLDL	preg_dia
-0.00968733	-0.248508	0.229133	0.936633	0	Phospholipids to total lipids ratio in large VLDL	preg_dia
0.057485	-0.136155	0.251126	0.560672	0	Total cholesterol to total lipids ratio in large VLDL	preg_dia
0.102637	0.00145314	0.203821	0.0467993	0	Cholesteryl esters to total lipids ratio in large VLDL	preg_dia
-0.088482	-0.385962	0.208998	0.559914	0.11	Free cholesterol to total lipids ratio in large VLDL	preg_dia
-0.041043	-0.136328	0.0542423	0.398541	0	Triglycerides to total lipids ratio in large VLDL	preg_dia
0.137472	-0.547849	0.822792	0.694203	0.779	Phospholipids to total lipids ratio in medium VLDL	preg_dia
0.24957	-0.107485	0.606625	0.170701	0.705	Total cholesterol to total lipids ratio in medium VLDL	preg_dia
0.287275	-0.237311	0.81186	0.283128	0.854	Cholesteryl esters to total lipids ratio in medium VLDL	preg_dia
0.0444359	-0.226838	0.315709	0.748171	0.193	Free cholesterol to total lipids ratio in medium VLDL	preg_dia
-0.261324	-0.725315	0.202666	0.269649	0.784	Triglycerides to total lipids ratio in medium VLDL	preg_dia
-0.000751597	-0.496865	0.495361	0.997631	0.683	Phospholipids to total lipids ratio in small VLDL	preg_dia
0.426155	-0.191287	1.0436	0.176134	0.9	Total cholesterol to total lipids ratio in small VLDL	preg_dia
0.413128	-0.146947	0.973204	0.148254	0.888	Cholesteryl esters to total lipids ratio in small VLDL	preg_dia
0.22583	-0.340618	0.792277	0.434572	0.823	Free cholesterol to total lipids ratio in small VLDL	preg_dia
-0.419543	-1.16255	0.323467	0.268424	0.907	Triglycerides to total lipids ratio in small VLDL	preg_dia
0.245695	-0.340646	0.832036	0.411483	0.767	Phospholipids to total lipids ratio in very small VLDL	preg_dia
0.0840618	-0.105564	0.273687	0.384924	0	Total cholesterol to total lipids ratio in very small VLDL	preg_dia
0.0304413	-0.155755	0.216637	0.748638	0	Cholesteryl esters to total lipids ratio in very small VLDL	preg_dia
0.202298	-0.18358	0.588175	0.304176	0.849	Free cholesterol to total lipids ratio in very small VLDL	preg_dia
-0.323349	-0.919013	0.272315	0.287354	0.906	Triglycerides to total lipids ratio in very small VLDL	preg_dia
0.0380917	-0.141762	0.217945	0.678063	0	Phospholipids to total lipids ratio in IDL	preg_dia
0.258003	-0.0497706	0.565776	0.10038	0.639	Total cholesterol to total lipids ratio in IDL	preg_dia
0.100982	-0.0745637	0.276528	0.259546	0	Cholesteryl esters to total lipids ratio in IDL	preg_dia
0.332044	-0.330511	0.994598	0.325977	0.931	Free cholesterol to total lipids ratio in IDL	preg_dia
-0.326442	-0.788835	0.13595	0.166449	0.828	Triglycerides to total lipids ratio in IDL	preg_dia
-0.264835	-0.597804	0.0681326	0.119017	0.554	Phospholipids to total lipids ratio in large LDL	preg_dia
0.37427	-0.0602231	0.808762	0.0913532	0.783	Total cholesterol to total lipids ratio in large LDL	preg_dia
0.325232	0.0154057	0.635057	0.0396457	0.504	Cholesteryl esters to total lipids ratio in large LDL	preg_dia
-0.0579052	-0.252511	0.136701	0.559767	0	Free cholesterol to total lipids ratio in large LDL	preg_dia
-0.330371	-0.652952	-0.00779056	0.0447179	0.672	Triglycerides to total lipids ratio in large LDL	preg_dia
-0.299273	-0.714098	0.115552	0.15736	0.722	Phospholipids to total lipids ratio in medium LDL	preg_dia
0.34838	-0.0902991	0.787059	0.119585	0.761	Total cholesterol to total lipids ratio in medium LDL	preg_dia
0.328408	-0.0396541	0.696469	0.0803253	0.616	Cholesteryl esters to total lipids ratio in medium LDL	preg_dia
-0.269741	-0.504892	-0.0345904	0.0245588	0	Free cholesterol to total lipids ratio in medium LDL	preg_dia
-0.190472	-0.374851	-0.00609241	0.0428954	0	Triglycerides to total lipids ratio in medium LDL	preg_dia
-0.30753	-0.689869	0.0748085	0.114916	0.645	Phospholipids to total lipids ratio in small LDL	preg_dia
0.359284	-0.127625	0.846194	0.148112	0.81	Total cholesterol to total lipids ratio in small LDL	preg_dia
0.331779	-0.0836444	0.747203	0.117505	0.697	Cholesteryl esters to total lipids ratio in small LDL	preg_dia
-0.230851	-0.464997	0.00329475	0.0533121	0	Free cholesterol to total lipids ratio in small LDL	preg_dia
-0.255434	-0.598672	0.0878032	0.144679	0.765	Triglycerides to total lipids ratio in small LDL	preg_dia
0.24811	-0.365387	0.861606	0.427983	0.866	Phospholipids to total lipids ratio in very large HDL	preg_dia
-0.234806	-0.777039	0.307426	0.396029	0.834	Total cholesterol to total lipids ratio in very large HDL	preg_dia
-0.231411	-0.795836	0.333013	0.421642	0.841	Cholesteryl esters to total lipids ratio in very large HDL	preg_dia
0.132162	-0.218237	0.482562	0.459754	0.583	Free cholesterol to total lipids ratio in very large HDL	preg_dia
-0.160414	-0.616466	0.295638	0.490566	0.761	Triglycerides to total lipids ratio in very large HDL	preg_dia
0.107277	-0.402281	0.616836	0.679877	0.745	Phospholipids to total lipids ratio in large HDL	preg_dia
-0.0387448	-0.674283	0.596793	0.90489	0.817	Total cholesterol to total lipids ratio in large HDL	preg_dia
-0.104187	-0.703058	0.494683	0.733118	0.785	Cholesteryl esters to total lipids ratio in large HDL	preg_dia
0.128774	-0.594603	0.85215	0.727159	0.894	Free cholesterol to total lipids ratio in large HDL	preg_dia
-0.177812	-0.703123	0.347499	0.507057	0.796	Triglycerides to total lipids ratio in large HDL	preg_dia
-0.0569036	-0.257405	0.143598	0.578041	0	Phospholipids to total lipids ratio in medium HDL	preg_dia
0.118266	-0.311197	0.547729	0.589379	0.762	Total cholesterol to total lipids ratio in medium HDL	preg_dia
0.0576173	-0.3589	0.474135	0.786296	0.743	Cholesteryl esters to total lipids ratio in medium HDL	preg_dia
0.25778	-0.123967	0.639526	0.185672	0.721	Free cholesterol to total lipids ratio in medium HDL	preg_dia
-0.138601	-0.696032	0.418831	0.626026	0.842	Triglycerides to total lipids ratio in medium HDL	preg_dia
-0.314343	-0.734385	0.105698	0.142441	0.682	Phospholipids to total lipids ratio in small HDL	preg_dia
0.361201	-0.197435	0.919838	0.20506	0.807	Total cholesterol to total lipids ratio in small HDL	preg_dia
0.372457	-0.154787	0.899702	0.166186	0.787	Cholesteryl esters to total lipids ratio in small HDL	preg_dia
-0.25575	-0.488625	-0.0228748	0.031359	0	Free cholesterol to total lipids ratio in small HDL	preg_dia
-0.334098	-1.01138	0.343184	0.333627	0.879	Triglycerides to total lipids ratio in small HDL	preg_dia
-0.261262	-0.943011	0.420487	0.45259	0.879	VLDL particle size	preg_dia
-0.110569	-0.317847	0.0967093	0.295788	0	LDL particle size	preg_dia
0.157938	-0.520799	0.836675	0.648338	0.86	HDL particle size	preg_dia
0.317872	0.0543578	0.581385	0.0180658	0	Total cholesterol	preg_dia
0.0129587	-0.397015	0.422932	0.950601	0.638	Total cholesterol in VLDL	preg_dia
0.194054	-0.0679179	0.456026	0.146549	0	Remnant cholesterol	preg_dia
0.344519	0.0749432	0.614095	0.0122506	0	Total cholesterol in LDL	preg_dia
0.213231	-0.431111	0.857573	0.516592	0.794	Total cholesterol in HDL	preg_dia
0.220014	-0.455984	0.896013	0.523538	0.808	Total cholesterol in HDL2	preg_dia
0.228583	-0.227615	0.68478	0.32607	0.623	Total cholesterol in HDL3	preg_dia
0.331165	0.0703664	0.591964	0.0128181	0	Esterified cholesterol	preg_dia
0.273717	0.00604797	0.541385	0.0450434	0	Free cholesterol	preg_dia
-0.185019	-0.76041	0.390372	0.528543	0.874	Total triglycerides	preg_dia
-0.216717	-0.836942	0.403509	0.493444	0.892	Triglycerides in VLDL	preg_dia
0.0839049	-0.146745	0.314555	0.475853	0	Triglycerides in LDL	preg_dia
-0.112968	-0.442131	0.216196	0.501169	0.598	Triglycerides in HDL	preg_dia
0.222671	-0.0418259	0.487168	0.0989372	0.211	Total phosphoglycerides	preg_dia
-0.329917	-1.01766	0.357826	0.347108	0.923	Ratio of triglycerides to phosphoglycerides	preg_dia
0.147616	-0.0749752	0.370207	0.193673	0	Phosphatidylcholine and other cholines	preg_dia
0.190439	-0.0926634	0.473541	0.187357	0.286	Sphingomyelins	preg_dia
0.00539051	-0.131802	0.142583	0.938616	0.342	Total cholines	preg_dia
0.216621	-0.334067	0.76731	0.440718	0.719	Apolipoprotein A-I	preg_dia
0.126822	-0.185654	0.439298	0.426339	0.261	Apolipoprotein B	preg_dia
-0.0221494	-0.535146	0.490847	0.93256	0.722	Ratio of apolipoprotein B to apolipoprotein A-I	preg_dia
0.140387	-0.0976213	0.378396	0.247653	0	Total fatty acids	preg_dia
0.0845838	-0.130333	0.2995	0.440484	0	Estimated degree of unsaturation	preg_dia
0.0553855	-0.203495	0.314266	0.674982	0.263	Docosahexaenoic acid	preg_dia
0.181415	-0.0494519	0.412282	0.123527	0	Linoleic acid	preg_dia
0.0684024	-0.221408	0.358213	0.643651	0.37	Omega-3 fatty acids	preg_dia
0.244882	0.000625839	0.489137	0.0494159	0	Omega-6 fatty acids	preg_dia
0.235234	-0.00687713	0.477345	0.0568722	0	Polyunsaturated fatty acids	preg_dia
0.0688495	-0.167362	0.305061	0.56781	0	Monounsaturated fatty acids	preg_dia
0.0758479	-0.139512	0.291207	0.490016	0	Saturated fatty acids	preg_dia
-0.00540005	-0.275119	0.264319	0.968699	0.206	Ratio of docosahexaenoic acid to total fatty acids	preg_dia
0.0520975	-0.15509	0.259285	0.62213	0	Ratio of linoleic acid to total fatty acids	preg_dia
-0.0106489	-0.351819	0.330521	0.951219	0.44	Ratio of omega-3 fatty acids to total fatty acids	preg_dia
0.203303	-0.229222	0.635829	0.356916	0.744	Ratio of omega-6 fatty acids to total fatty acids	preg_dia
0.190451	-0.159114	0.540017	0.285595	0.61	Ratio of polyunsaturated fatty acids to total fatty acids	preg_dia
-0.0832975	-0.371849	0.205254	0.571535	0.399	Ratio of monounsaturated fatty acids to total fatty acids	preg_dia
-0.132294	-0.319019	0.0544317	0.164948	0	Ratio of saturated fatty acids to total fatty acids	preg_dia
0.16448	-0.576707	0.905666	0.663604	0.789	Glucose	preg_dia
0.0305182	-0.242386	0.303423	0.826512	0	Lactate	preg_dia
-0.0245072	-0.288301	0.239286	0.855515	0	Pyruvate	preg_dia
0.102001	-0.432472	0.636474	0.708369	0.642	Citrate	preg_dia
-0.180067	-0.6484	0.288266	0.451104	0.589	Diacylglycerol/Glycerol	preg_dia
-0.098789	-0.319249	0.121671	0.379799	0	Alanine	preg_dia
-0.172379	-0.411677	0.0669194	0.15799	0	Glutamine	preg_dia
-0.238873	-0.746376	0.268629	0.356256	0.664	Histidine	preg_dia
-0.00849599	-0.294748	0.277756	0.953612	0.487	Isoleucine	preg_dia
0.00466331	-0.359513	0.36884	0.979977	0.688	Leucine	preg_dia
0.0271435	-0.243153	0.29744	0.843967	0.19	Valine	preg_dia
-0.0045673	-0.336534	0.3274	0.978487	0.464	Phenylalanine	preg_dia
-0.0379432	-0.466498	0.390612	0.862235	0.641	Tyrosine	preg_dia
0.0592354	-0.213706	0.332177	0.670572	0	Acetate	preg_dia
0.0774166	-0.135828	0.290661	0.476745	0.039	Acetoacetate	preg_dia
-0.0390433	-0.239143	0.161056	0.702144	0	3-hydroxybutyrate	preg_dia
0.0414503	-0.225263	0.308164	0.76067	0	Creatinine	preg_dia
0.0102743	-0.214167	0.234715	0.928508	0	Albumin	preg_dia
0.105126	-0.127947	0.3382	0.37668	0	Glycoprotein acetyls	preg_dia

## Sheet: Adulthood_with NFBC66_age31y
estimate	lci	uci	pval	I2	out	exp
0.0850603	-0.0761649	0.246285	0.301112	0	Total cholesterol	preeclam
0.024401	-0.0511025	0.0999044	0.526463	0	Total cholesterol	preg_ht
0.0102945	-0.186031	0.20662	0.918144	0.29	Remnant cholesterol	preeclam
0.0362245	-0.0616269	0.134076	0.468098	0.238	Remnant cholesterol	preg_ht
-0.028779	-0.221997	0.164439	0.770342	0.272	Total cholesterol in VLDL	preeclam
0.0185278	-0.125165	0.162221	0.800486	0.57	Total cholesterol in VLDL	preg_ht
0.0902222	-0.0659182	0.246363	0.257416	0	Total cholesterol in LDL	preeclam
0.0273003	-0.0479414	0.102542	0.476996	0	Total cholesterol in LDL	preg_ht
0.067463	-0.103551	0.238477	0.439414	0	Total cholesterol in HDL	preeclam
-0.0164915	-0.0844956	0.0515127	0.63457	0	Total cholesterol in HDL	preg_ht
-0.0741841	-0.261498	0.11313	0.437616	0.257	Total triglycerides	preeclam
0.0142634	-0.125739	0.154266	0.84173	0.538	Total triglycerides	preg_ht
-0.0607462	-0.222233	0.100741	0.460955	0.085	Triglycerides in VLDL	preeclam
0.0143653	-0.115821	0.144552	0.828777	0.493	Triglycerides in VLDL	preg_ht
-0.0285782	-0.198368	0.141212	0.741482	0.206	Triglycerides in LDL	preeclam
-0.00524736	-0.158759	0.148264	0.946585	0.672	Triglycerides in LDL	preg_ht
-0.0898061	-0.285228	0.105616	0.367748	0.235	Triglycerides in HDL	preeclam
-0.0426028	-0.247656	0.162451	0.683854	0.793	Triglycerides in HDL	preg_ht
0.0595511	-0.135615	0.254717	0.54981	0.224	Esterified cholesterol	preeclam
0.0233402	-0.0522294	0.0989099	0.544947	0	Esterified cholesterol	preg_ht
0.149193	-0.023552	0.321938	0.0905045	0	Free cholesterol	preeclam
0.0265851	-0.0488043	0.101975	0.489467	0	Free cholesterol	preg_ht
-0.0720996	-0.230503	0.0863041	0.372337	0	VLDL particle size	preeclam
-0.0314644	-0.127844	0.0649152	0.522266	0.279	VLDL particle size	preg_ht
-0.0434418	-0.213438	0.126554	0.616468	0	LDL particle size	preeclam
0.00862842	-0.0617271	0.0789839	0.810043	0	LDL particle size	preg_ht
0.0689246	-0.0823018	0.220151	0.3717	0	HDL particle size	preeclam
0.0275302	-0.04028	0.0953405	0.426192	0	HDL particle size	preg_ht
0.0486816	-0.13256	0.229923	0.598577	0	Total phosphoglycerides	preeclam
0.00216823	-0.0723631	0.0766996	0.954531	0	Total phosphoglycerides	preg_ht
-0.0732114	-0.251957	0.105535	0.422108	0.151	Ratio of triglycerides to phosphoglycerides	preeclam
0.000918324	-0.122644	0.124481	0.988378	0.487	Ratio of triglycerides to phosphoglycerides	preg_ht
0.0634458	-0.11478	0.241672	0.485354	0	Total cholines	preeclam
0.00525386	-0.068576	0.0790837	0.889075	0	Total cholines	preg_ht
0.110543	-0.0538165	0.274902	0.187434	0	Sphingomyelins	preeclam
0.0153874	-0.0581249	0.0888997	0.68162	0	Sphingomyelins	preg_ht
0.0225958	-0.185487	0.230679	0.831457	0.346	Apolipoprotein B	preeclam
0.040098	-0.0466995	0.126895	0.365228	0.104	Apolipoprotein B	preg_ht
0.0602483	-0.116141	0.236637	0.503206	0	Apolipoprotein A-I	preeclam
-0.0136955	-0.0827756	0.0553846	0.697592	0	Apolipoprotein A-I	preg_ht
0.0275694	-0.13888	0.194018	0.745458	0.078	Ratio of apolipoprotein B to apolipoprotein A-I	preeclam
0.0444439	-0.0443176	0.133205	0.326407	0.191	Ratio of apolipoprotein B to apolipoprotein A-I	preg_ht
0.00338779	-0.156688	0.163464	0.966913	0	Total fatty acids	preeclam
-0.0025888	-0.133817	0.128639	0.969157	0.528	Total fatty acids	preg_ht
0.0296593	-0.156255	0.215573	0.754526	0	Estimated degree of unsaturation	preeclam
0.00872474	-0.0691083	0.0865577	0.826102	0	Estimated degree of unsaturation	preg_ht
-0.114944	-0.431324	0.201437	0.476421	0.639	Omega-3 fatty acids	preeclam
-0.0948554	-0.371304	0.181593	0.501262	0.897	Omega-3 fatty acids	preg_ht
0.0510807	-0.113378	0.21554	0.542683	0	Omega-6 fatty acids	preeclam
0.022169	-0.0555087	0.0998468	0.57591	0	Omega-6 fatty acids	preg_ht
0.0365321	-0.131845	0.204909	0.670657	0	Polyunsaturated fatty acids	preeclam
0.0140095	-0.077724	0.105743	0.764693	0.186	Polyunsaturated fatty acids	preg_ht
-0.028955	-0.178207	0.120298	0.703773	0	Monounsaturated fatty acids	preeclam
0.00562295	-0.119698	0.130944	0.929924	0.475	Monounsaturated fatty acids	preg_ht
0.000216053	-0.16318	0.163612	0.997932	0	Saturated fatty acids	preeclam
0.00137405	-0.113828	0.116576	0.98135	0.418	Saturated fatty acids	preg_ht
0.0428663	-0.118011	0.203743	0.601503	0.035	Linoleic acid	preeclam
0.0256745	-0.0580973	0.109446	0.548045	0.083	Linoleic acid	preg_ht
0.0821575	-0.126718	0.291033	0.440755	0	Docosahexaenoic acid	preeclam
-0.0355315	-0.219058	0.147995	0.704348	0.76	Docosahexaenoic acid	preg_ht
-0.0803383	-0.345532	0.184855	0.552676	0.328	Ratio of omega-3 fatty acids to total fatty acids	preeclam
-0.0212204	-0.0968158	0.054375	0.582195	0	Ratio of omega-3 fatty acids to total fatty acids	preg_ht
0.0782822	-0.0758494	0.232414	0.319517	0	Ratio of omega-6 fatty acids to total fatty acids	preeclam
0.0267598	-0.0626642	0.116184	0.557531	0.142	Ratio of omega-6 fatty acids to total fatty acids	preg_ht
0.0700157	-0.0902633	0.230295	0.391896	0	Ratio of polyunsaturated fatty acids to total fatty acids	preeclam
0.0193322	-0.0588617	0.0975262	0.627981	0.002	Ratio of polyunsaturated fatty acids to total fatty acids	preg_ht
-0.0423247	-0.209411	0.124762	0.619557	0	Ratio of monounsaturated fatty acids to total fatty acids	preeclam
0.00765046	-0.0678904	0.0831913	0.842656	0.007	Ratio of monounsaturated fatty acids to total fatty acids	preg_ht
-0.0480495	-0.210972	0.114873	0.563238	0	Ratio of saturated fatty acids to total fatty acids	preeclam
-0.0484267	-0.122708	0.025855	0.201332	0	Ratio of saturated fatty acids to total fatty acids	preg_ht
0.0681521	-0.0860435	0.222348	0.38634	0	Ratio of linoleic acid to total fatty acids	preeclam
0.037113	-0.038873	0.113099	0.338424	0	Ratio of linoleic acid to total fatty acids	preg_ht
0.0771221	-0.109119	0.263363	0.417012	0	Ratio of docosahexaenoic acid to total fatty acids	preeclam
-0.00158498	-0.0760396	0.0728697	0.966719	0	Ratio of docosahexaenoic acid to total fatty acids	preg_ht
-0.0713357	-0.381898	0.239227	0.652566	0.672	Alanine	preeclam
0.0519606	-0.0397321	0.143653	0.266707	0.172	Alanine	preg_ht
-0.111233	-0.537788	0.315321	0.609279	0.857	Glutamine	preeclam
-0.0370897	-0.173914	0.0997343	0.595212	0.633	Glutamine	preg_ht
-0.0316169	-0.389071	0.325837	0.862369	0.633	Histidine	preeclam
-0.0742365	-0.146974	-0.00149949	0.0454604	0	Histidine	preg_ht
0.0437724	-0.112245	0.199789	0.582394	0.179	Isoleucine	preeclam
-0.0130143	-0.0993025	0.073274	0.76753	0.222	Isoleucine	preg_ht
0.0116058	-0.197015	0.220227	0.913175	0.503	Leucine	preeclam
-0.0163372	-0.0866979	0.0540235	0.649046	0.036	Leucine	preg_ht
0.020344	-0.233033	0.273721	0.874955	0.629	Valine	preeclam
-0.0498582	-0.118146	0.01843	0.152431	0	Valine	preg_ht
-0.0142499	-0.245603	0.217103	0.903912	0.663	Phenylalanine	preeclam
-0.00352778	-0.0733756	0.0663201	0.921145	0	Phenylalanine	preg_ht
-0.130356	-0.479435	0.218722	0.464224	0.79	Tyrosine	preeclam
-0.0969618	-0.342379	0.148455	0.438716	0.885	Tyrosine	preg_ht
-0.00577853	-0.191318	0.179761	0.951326	0.468	Glucose	preeclam
-0.0513339	-0.188653	0.0859852	0.463746	0.751	Glucose	preg_ht
0.139368	-0.0151904	0.293927	0.0771723	0	Lactate	preeclam
0.0196213	-0.0543882	0.0936307	0.603327	0	Lactate	preg_ht
0.0893755	-0.0939937	0.272745	0.339426	0.064	Citrate	preeclam
0.00702752	-0.0688228	0.0828779	0.855904	0	Citrate	preg_ht
-0.0555861	-0.155634	0.044462	0.276178	0.332	Acetate	preeclam
-0.0397093	-0.0973308	0.0179121	0.176794	0	Acetate	preg_ht
0.210926	-0.0576325	0.479484	0.123717	0.297	Acetoacetate	preeclam
-0.0617317	-0.133456	0.00999206	0.0916196	0	Acetoacetate	preg_ht
-0.0489067	-0.166106	0.0682924	0.413423	0	Creatinine	preeclam
-0.0249252	-0.0815379	0.0316876	0.38818	0	Creatinine	preg_ht
0.0689493	-0.0999416	0.23784	0.423623	0.06	Albumin	preeclam
0.012705	-0.0621621	0.0875721	0.73943	0	Albumin	preg_ht
0.0187027	-0.140946	0.178351	0.818396	0	Glycoprotein acetyls	preeclam
0.0466705	-0.117237	0.210578	0.576795	0.669	Glycoprotein acetyls	preg_ht
-0.0992785	-0.283778	0.0852212	0.291586	0.397	Conc. of chylomicrons and extremely large VLDL particles	preeclam
0.010948	-0.126464	0.14836	0.87591	0.543	Conc. of chylomicrons and extremely large VLDL particles	preg_ht
-0.0978069	-0.277168	0.0815544	0.285168	0.393	Total lipids in chylomicrons and extremely large VLDL	preeclam
0.0163704	-0.114728	0.147468	0.806655	0.501	Total lipids in chylomicrons and extremely large VLDL	preg_ht
-0.109683	-0.304183	0.0848173	0.269044	0.489	Phospholipids in chylomicrons and extremely large VLDL	preeclam
0.00127891	-0.152529	0.155087	0.986997	0.634	Phospholipids in chylomicrons and extremely large VLDL	preg_ht
-0.0814772	-0.271537	0.108582	0.400784	0.369	Total cholesterol in chylomicrons and extremely large VLDL	preeclam
0.00422362	-0.156648	0.165095	0.95896	0.641	Total cholesterol in chylomicrons and extremely large VLDL	preg_ht
-0.069684	-0.257565	0.118197	0.467262	0.315	Cholesteryl esters in chylomicrons and extremely large VLDL	preeclam
0.0106509	-0.141946	0.163248	0.891188	0.593	Cholesteryl esters in chylomicrons and extremely large VLDL	preg_ht
-0.100193	-0.296787	0.0964004	0.317849	0.47	Free cholesterol in chylomicrons and extremely large VLDL	preeclam
-0.001329	-0.164485	0.161827	0.987262	0.664	Free cholesterol in chylomicrons and extremely large VLDL	preg_ht
-0.0987346	-0.270966	0.0734964	0.261189	0.369	Triglycerides in chylomicrons and extremely large VLDL	preeclam
0.0195835	-0.104414	0.143581	0.756906	0.456	Triglycerides in chylomicrons and extremely large VLDL	preg_ht
-0.0480448	-0.201979	0.105889	0.540716	0.035	Conc. of very large VLDL particles	preeclam
0.0120143	-0.128851	0.15288	0.867241	0.536	Conc. of very large VLDL particles	preg_ht
-0.0453202	-0.198944	0.108303	0.563125	0.036	Total lipids in very large VLDL	preeclam
0.0165978	-0.121094	0.154289	0.813231	0.516	Total lipids in very large VLDL	preg_ht
-0.0463236	-0.217904	0.125257	0.596698	0.172	Phospholipids in very large VLDL	preeclam
0.0139661	-0.135068	0.163	0.854272	0.578	Phospholipids in very large VLDL	preg_ht
-0.0324146	-0.190541	0.125712	0.687849	0.057	Total cholesterol in very large VLDL	preeclam
0.0209506	-0.128208	0.170109	0.78309	0.559	Total cholesterol in very large VLDL	preg_ht
-0.0318023	-0.184816	0.121211	0.683745	0	Cholesteryl esters in very large VLDL	preeclam
0.0225078	-0.123386	0.168402	0.762368	0.537	Cholesteryl esters in very large VLDL	preg_ht
-0.0370465	-0.207572	0.133479	0.670253	0.166	Free cholesterol in very large VLDL	preeclam
0.0202999	-0.130374	0.170974	0.791733	0.575	Free cholesterol in very large VLDL	preg_ht
-0.0507937	-0.199172	0.0975845	0.502255	0	Triglycerides in very large VLDL	preeclam
0.0152724	-0.117562	0.148107	0.821712	0.494	Triglycerides in very large VLDL	preg_ht
-0.0519035	-0.206183	0.102376	0.50965	0.008	Conc. of large VLDL particles	preeclam
0.0112659	-0.125806	0.148338	0.872023	0.516	Conc. of large VLDL particles	preg_ht
-0.0503561	-0.205127	0.104415	0.523676	0.012	Total lipids in large VLDL	preeclam
0.0136926	-0.121873	0.149258	0.843073	0.506	Total lipids in large VLDL	preg_ht
-0.0574776	-0.224994	0.110039	0.501268	0.096	Phospholipids in large VLDL	preeclam
0.0096936	-0.130142	0.149529	0.891926	0.53	Phospholipids in large VLDL	preg_ht
-0.0465804	-0.209266	0.116105	0.574674	0.06	Total cholesterol in large VLDL	preeclam
0.0137314	-0.12892	0.156382	0.850357	0.536	Total cholesterol in large VLDL	preg_ht
-0.0544809	-0.220149	0.111187	0.519222	0.059	Cholesteryl esters in large VLDL	preeclam
0.0115659	-0.134482	0.157614	0.876652	0.558	Cholesteryl esters in large VLDL	preg_ht
-0.0375872	-0.195067	0.119892	0.639924	0.044	Free cholesterol in large VLDL	preeclam
0.0151849	-0.124317	0.154686	0.831058	0.517	Free cholesterol in large VLDL	preg_ht
-0.0514137	-0.204014	0.101187	0.509034	0	Triglycerides in large VLDL	preeclam
0.0153918	-0.117045	0.147829	0.819812	0.493	Triglycerides in large VLDL	preg_ht
-0.0331354	-0.194296	0.128026	0.686965	0.06	Conc. of medium VLDL particles	preeclam
0.00982429	-0.131959	0.151608	0.891973	0.553	Conc. of medium VLDL particles	preg_ht
-0.0347117	-0.201214	0.131791	0.68283	0.092	Total lipids in medium VLDL	preeclam
0.0132811	-0.125502	0.152064	0.851219	0.534	Total lipids in medium VLDL	preg_ht
-0.0340326	-0.200703	0.132638	0.689003	0.104	Phospholipids in medium VLDL	preeclam
0.00921319	-0.134474	0.152901	0.899991	0.561	Phospholipids in medium VLDL	preg_ht
-0.0197054	-0.210956	0.171546	0.839961	0.246	Total cholesterol in medium VLDL	preeclam
0.0212701	-0.119344	0.161884	0.766867	0.531	Total cholesterol in medium VLDL	preg_ht
-0.00992898	-0.213492	0.193634	0.923839	0.31	Cholesteryl esters in medium VLDL	preeclam
0.0299832	-0.107017	0.166984	0.667962	0.511	Cholesteryl esters in medium VLDL	preg_ht
-0.0311708	-0.202497	0.140155	0.721397	0.129	Free cholesterol in medium VLDL	preeclam
0.0124754	-0.12703	0.151981	0.860866	0.53	Free cholesterol in medium VLDL	preg_ht
-0.0420221	-0.194782	0.110738	0.589778	0	Triglycerides in medium VLDL	preeclam
0.0154241	-0.117894	0.148743	0.820614	0.504	Triglycerides in medium VLDL	preg_ht
-0.0509721	-0.237249	0.135304	0.591739	0.23	Conc. of small VLDL particles	preeclam
0.00616112	-0.145956	0.158278	0.936728	0.617	Conc. of small VLDL particles	preg_ht
-0.0498458	-0.238122	0.13843	0.603831	0.242	Total lipids in small VLDL	preeclam
0.00462032	-0.150742	0.159982	0.95352	0.633	Total lipids in small VLDL	preg_ht
-0.039211	-0.191667	0.113245	0.614196	0.012	Phospholipids in small VLDL	preeclam
0.019262	-0.0924044	0.130928	0.735298	0.349	Phospholipids in small VLDL	preg_ht
-0.0185499	-0.210597	0.173498	0.849847	0.258	Total cholesterol in small VLDL	preeclam
0.0283674	-0.076651	0.133386	0.596512	0.309	Total cholesterol in small VLDL	preg_ht
-0.0144498	-0.214618	0.185718	0.887485	0.293	Cholesteryl esters in small VLDL	preeclam
0.0230069	-0.0865545	0.132568	0.680651	0.37	Cholesteryl esters in small VLDL	preg_ht
-0.0250216	-0.195976	0.145933	0.774213	0.139	Free cholesterol in small VLDL	preeclam
0.0330531	-0.0632869	0.129393	0.501303	0.189	Free cholesterol in small VLDL	preg_ht
-0.0683266	-0.250714	0.114061	0.462797	0.194	Triglycerides in small VLDL	preeclam
0.0131023	-0.123459	0.149663	0.850839	0.528	Triglycerides in small VLDL	preg_ht
-0.0275682	-0.229057	0.173921	0.78857	0.322	Conc. of very small VLDL particles	preeclam
0.0051483	-0.161578	0.171875	0.951741	0.691	Conc. of very small VLDL particles	preg_ht
-0.0285866	-0.230324	0.173151	0.781219	0.321	Total lipids in very small VLDL	preeclam
-0.0144915	-0.215055	0.186072	0.887384	0.788	Total lipids in very small VLDL	preg_ht
-0.0166671	-0.222389	0.189054	0.873833	0.337	Phospholipids in very small VLDL	preeclam
-0.0256095	-0.224925	0.173706	0.801172	0.788	Phospholipids in very small VLDL	preg_ht
0.0116039	-0.154058	0.177266	0.890804	0.071	Total cholesterol in very small VLDL	preeclam
0.047778	-0.0286368	0.124193	0.220402	0	Total cholesterol in very small VLDL	preg_ht
0.0168272	-0.141576	0.175231	0.835067	0.016	Cholesteryl esters in very small VLDL	preeclam
0.0510967	-0.0243976	0.126591	0.184655	0	Cholesteryl esters in very small VLDL	preg_ht
0.00574806	-0.161197	0.172693	0.946197	0.106	Free cholesterol in very small VLDL	preeclam
0.0367835	-0.0415931	0.11516	0.357654	0	Free cholesterol in very small VLDL	preg_ht
-0.115325	-0.346399	0.115749	0.327985	0.516	Triglycerides in very small VLDL	preeclam
-0.0424507	-0.288942	0.204041	0.735707	0.861	Triglycerides in very small VLDL	preg_ht
0.0437823	-0.146566	0.23413	0.652123	0.219	Conc. of IDL particles	preeclam
0.0391572	-0.0380963	0.116411	0.320496	0	Conc. of IDL particles	preg_ht
0.0496565	-0.135137	0.23445	0.598423	0.189	Total lipids in IDL	preeclam
0.037062	-0.0398317	0.113956	0.34482	0.001	Total lipids in IDL	preg_ht
0.0540055	-0.113833	0.221844	0.528263	0.069	Phospholipids in IDL	preeclam
0.0340977	-0.0427908	0.110986	0.384747	0	Phospholipids in IDL	preg_ht
0.0626919	-0.120829	0.246213	0.503154	0.176	Total cholesterol in IDL	preeclam
0.0356112	-0.0398576	0.11108	0.355048	0	Total cholesterol in IDL	preg_ht
0.0597241	-0.130918	0.250366	0.539205	0.223	Cholesteryl esters in IDL	preeclam
0.0353011	-0.039884	0.110486	0.357443	0	Cholesteryl esters in IDL	preg_ht
0.0724537	-0.0865637	0.231471	0.371843	0.014	Free cholesterol in IDL	preeclam
0.0348052	-0.0414535	0.111064	0.371029	0	Free cholesterol in IDL	preg_ht
-0.0701123	-0.278758	0.138533	0.510141	0.437	Triglycerides in IDL	preeclam
-0.0215133	-0.228041	0.185015	0.838227	0.813	Triglycerides in IDL	preg_ht
0.0628122	-0.0921621	0.217787	0.42697	0	Conc. of large LDL particles	preeclam
0.0324803	-0.044114	0.109075	0.405897	0	Conc. of large LDL particles	preg_ht
0.07293	-0.0820039	0.227864	0.356222	0	Total lipids in large LDL	preeclam
0.0327832	-0.0436069	0.109173	0.400276	0	Total lipids in large LDL	preg_ht
0.0713649	-0.0835789	0.226309	0.366669	0	Phospholipids in large LDL	preeclam
0.0286502	-0.0473867	0.104687	0.460209	0	Phospholipids in large LDL	preg_ht
0.0783656	-0.0768652	0.233596	0.322441	0	Total cholesterol in large LDL	preeclam
0.0311961	-0.044372	0.106764	0.41845	0	Total cholesterol in large LDL	preg_ht
0.0744434	-0.0801967	0.229083	0.345414	0	Cholesteryl esters in large LDL	preeclam
0.0299214	-0.0454916	0.105334	0.436776	0	Cholesteryl esters in large LDL	preg_ht
0.0908859	-0.0660994	0.247871	0.256496	0	Free cholesterol in large LDL	preeclam
0.0336649	-0.0422265	0.109556	0.384613	0	Free cholesterol in large LDL	preg_ht
-0.0256139	-0.199792	0.148564	0.773176	0.242	Triglycerides in large LDL	preeclam
-3.73901e-05	-0.147548	0.147473	0.999604	0.647	Triglycerides in large LDL	preg_ht
0.0768408	-0.0809839	0.234665	0.339954	0	Conc. of medium LDL particles	preeclam
0.027274	-0.0489539	0.103502	0.483137	0	Conc. of medium LDL particles	preg_ht
0.0873131	-0.0693036	0.24393	0.274538	0	Total lipids in medium LDL	preeclam
0.0275778	-0.0481905	0.103346	0.475611	0	Total lipids in medium LDL	preg_ht
0.0763248	-0.0803387	0.232988	0.339641	0	Phospholipids in medium LDL	preeclam
0.0301969	-0.045943	0.106337	0.436971	0	Phospholipids in medium LDL	preg_ht
0.0934686	-0.0627647	0.249702	0.240967	0	Total cholesterol in medium LDL	preeclam
0.0247065	-0.0501929	0.0996059	0.517944	0	Total cholesterol in medium LDL	preg_ht
0.0873899	-0.0680984	0.242878	0.270649	0	Cholesteryl esters in medium LDL	preeclam
0.0226161	-0.0523342	0.0975664	0.554242	0	Cholesteryl esters in medium LDL	preg_ht
0.110935	-0.0501882	0.272058	0.17719	0	Free cholesterol in medium LDL	preeclam
0.0321309	-0.0425461	0.106808	0.399058	0	Free cholesterol in medium LDL	preg_ht
-0.0100711	-0.16355	0.143408	0.897666	0.04	Triglycerides in medium LDL	preeclam
0.0281289	-0.05016	0.106418	0.481304	0	Triglycerides in medium LDL	preg_ht
0.0937254	-0.0663969	0.253848	0.251283	0	Conc. of small LDL particles	preeclam
0.025214	-0.0503141	0.100742	0.512914	0	Conc. of small LDL particles	preg_ht
0.107805	-0.0532338	0.268844	0.189497	0	Total lipids in small LDL	preeclam
0.0282361	-0.0470518	0.103524	0.462298	0	Total lipids in small LDL	preg_ht
0.0994511	-0.0682665	0.267169	0.245156	0	Phospholipids in small LDL	preeclam
0.0278225	-0.0476821	0.103327	0.470158	0	Phospholipids in small LDL	preg_ht
0.116491	-0.0429218	0.275904	0.152074	0	Total cholesterol in small LDL	preeclam
0.0262073	-0.0482401	0.100655	0.490222	0	Total cholesterol in small LDL	preg_ht
0.111711	-0.0459205	0.269342	0.164834	0	Cholesteryl esters in small LDL	preeclam
0.0238947	-0.0507264	0.0985158	0.530261	0	Cholesteryl esters in small LDL	preg_ht
0.123832	-0.043334	0.290998	0.146533	0	Free cholesterol in small LDL	preeclam
0.0329038	-0.0407549	0.106563	0.381286	0	Free cholesterol in small LDL	preg_ht
-0.0665111	-0.253177	0.120154	0.484953	0.337	Triglycerides in small LDL	preeclam
-0.00332049	-0.157547	0.150906	0.966341	0.654	Triglycerides in small LDL	preg_ht
0.101267	-0.0616014	0.264135	0.222977	0	Conc. of very large HDL particles	preeclam
0.0447845	-0.0247405	0.114309	0.206765	0	Conc. of very large HDL particles	preg_ht
0.100187	-0.0630039	0.263378	0.228871	0	Total lipids in very large HDL	preeclam
0.0460483	-0.023563	0.11566	0.194793	0	Total lipids in very large HDL	preg_ht
0.0946427	-0.059736	0.249021	0.229531	0	Phospholipids in very large HDL	preeclam
0.0335132	-0.0345804	0.101607	0.334734	0	Phospholipids in very large HDL	preg_ht
0.101776	-0.0683245	0.271876	0.240916	0	Total cholesterol in very large HDL	preeclam
0.058154	-0.0131467	0.129455	0.109915	0	Total cholesterol in very large HDL	preg_ht
0.100496	-0.0737852	0.274777	0.258402	0	Cholesteryl esters in very large HDL	preeclam
0.0601313	-0.0117609	0.132023	0.101144	0	Cholesteryl esters in very large HDL	preg_ht
0.0999058	-0.0593697	0.259181	0.218925	0	Free cholesterol in very large HDL	preeclam
0.0512312	-0.0186921	0.121155	0.150997	0	Free cholesterol in very large HDL	preg_ht
-0.0135848	-0.17892	0.151751	0.872061	0.014	Triglycerides in very large HDL	preeclam
-0.012523	-0.19673	0.171684	0.894	0.767	Triglycerides in very large HDL	preg_ht
0.0532885	-0.109541	0.216118	0.521245	0	Conc. of large HDL particles	preeclam
-0.00799116	-0.0751083	0.0591259	0.815482	0	Conc. of large HDL particles	preg_ht
0.0530924	-0.109152	0.215337	0.521279	0	Total lipids in large HDL	preeclam
-0.00655225	-0.0736105	0.060506	0.848128	0	Total lipids in large HDL	preg_ht
0.0429444	-0.119638	0.205526	0.604665	0	Phospholipids in large HDL	preeclam
-0.0162839	-0.0832413	0.0506735	0.633605	0	Phospholipids in large HDL	preg_ht
0.0618929	-0.0985928	0.222379	0.449721	0	Total cholesterol in large HDL	preeclam
0.0030988	-0.0640013	0.0701989	0.927878	0	Total cholesterol in large HDL	preg_ht
0.0620831	-0.0988872	0.223053	0.449697	0	Cholesteryl esters in large HDL	preeclam
0.00137542	-0.0656241	0.0683749	0.967905	0	Cholesteryl esters in large HDL	preg_ht
0.0621815	-0.0969383	0.221301	0.443722	0	Free cholesterol in large HDL	preeclam
0.0086845	-0.0588018	0.0761707	0.800872	0	Free cholesterol in large HDL	preg_ht
-0.00920706	-0.181322	0.162908	0.916498	0	Triglycerides in large HDL	preeclam
-0.0124961	-0.0980541	0.073062	0.774679	0.209	Triglycerides in large HDL	preg_ht
-0.0152094	-0.190568	0.160149	0.865015	0	Conc. of medium HDL particles	preeclam
-0.0626803	-0.130491	0.00513077	0.0700376	0	Conc. of medium HDL particles	preg_ht
-0.0175303	-0.19321	0.15815	0.844943	0	Total lipids in medium HDL	preeclam
-0.0635964	-0.131231	0.00403833	0.065338	0	Total lipids in medium HDL	preg_ht
-0.0288106	-0.200774	0.143153	0.742632	0	Phospholipids in medium HDL	preeclam
-0.0594182	-0.126917	0.00808102	0.0844704	0	Phospholipids in medium HDL	preg_ht
0.00153392	-0.178404	0.181472	0.986669	0	Total cholesterol in medium HDL	preeclam
-0.0645829	-0.132243	0.00307761	0.061371	0	Total cholesterol in medium HDL	preg_ht
0.00179408	-0.178866	0.182455	0.984471	0	Cholesteryl esters in medium HDL	preeclam
-0.0661126	-0.133907	0.00168195	0.0559611	0	Cholesteryl esters in medium HDL	preg_ht
0.000948067	-0.176133	0.178029	0.991628	0	Free cholesterol in medium HDL	preeclam
-0.0576181	-0.125571	0.0103353	0.0965398	0	Free cholesterol in medium HDL	preg_ht
-0.112729	-0.292956	0.0674986	0.220229	0.132	Triglycerides in medium HDL	preeclam
-0.0608992	-0.250199	0.128401	0.528345	0.758	Triglycerides in medium HDL	preg_ht
-0.0311891	-0.211199	0.148821	0.734166	0	Conc. of small HDL particles	preeclam
-0.0575538	-0.127251	0.0121432	0.105559	0	Conc. of small HDL particles	preg_ht
-0.0371168	-0.217672	0.143438	0.687014	0	Total lipids in small HDL	preeclam
-0.0587684	-0.128319	0.010782	0.0976974	0	Total lipids in small HDL	preg_ht
-0.0744565	-0.252708	0.103795	0.412967	0	Phospholipids in small HDL	preeclam
-0.0713978	-0.140533	-0.00226306	0.0429576	0	Phospholipids in small HDL	preg_ht
0.0228781	-0.154013	0.199769	0.799889	0	Total cholesterol in small HDL	preeclam
-0.040357	-0.111145	0.0304313	0.263827	0	Total cholesterol in small HDL	preg_ht
0.0326244	-0.139977	0.205226	0.711037	0	Cholesteryl esters in small HDL	preeclam
-0.0357823	-0.107087	0.0355226	0.325336	0	Cholesteryl esters in small HDL	preg_ht
-0.0093816	-0.194597	0.175834	0.920918	0	Free cholesterol in small HDL	preeclam
-0.0485425	-0.118473	0.0213877	0.173665	0	Free cholesterol in small HDL	preg_ht
-0.0918996	-0.247274	0.0634748	0.246349	0	Triglycerides in small HDL	preeclam
-0.0122235	-0.166168	0.141721	0.876328	0.612	Triglycerides in small HDL	preg_ht
-0.0896827	-0.202931	0.0235652	0.120632	0	Phospholipids to total lipids ratio in chylomicrons and extremely large VLDL	preeclam
-0.103173	-0.342544	0.136198	0.398234	0.86	Phospholipids to total lipids ratio in chylomicrons and extremely large VLDL	preg_ht
0.0675357	-0.116265	0.251337	0.471421	0	Total cholesterol to total lipids ratio in chylomicrons and extremely large VLDL	preeclam
-0.0668359	-0.142021	0.00834877	0.081452	0	Total cholesterol to total lipids ratio in chylomicrons and extremely large VLDL	preg_ht
0.0414891	-0.132037	0.215015	0.639344	0	Cholesteryl esters to total lipids ratio in chylomicrons and extremely large VLDL	preeclam
-0.0561334	-0.130234	0.017967	0.137614	0	Cholesteryl esters to total lipids ratio in chylomicrons and extremely large VLDL	preg_ht
0.067375	-0.112837	0.247587	0.463704	0	Free cholesterol to total lipids ratio in chylomicrons and extremely large VLDL	preeclam
-0.0620242	-0.133135	0.00908704	0.087357	0	Free cholesterol to total lipids ratio in chylomicrons and extremely large VLDL	preg_ht
-0.0167852	-0.197905	0.164335	0.855866	0	Triglycerides to total lipids ratio in chylomicrons and extremely large VLDL	preeclam
0.0571171	-0.0186088	0.132843	0.139321	0	Triglycerides to total lipids ratio in chylomicrons and extremely large VLDL	preg_ht
-0.0207336	-0.186738	0.145271	0.806615	0	Phospholipids to total lipids ratio in very large VLDL	preeclam
-0.0219601	-0.0978082	0.053888	0.570399	0	Phospholipids to total lipids ratio in very large VLDL	preg_ht
0.0255031	-0.1283	0.179307	0.745186	0	Total cholesterol to total lipids ratio in very large VLDL	preeclam
-0.028434	-0.125027	0.0681595	0.563973	0.251	Total cholesterol to total lipids ratio in very large VLDL	preg_ht
0.0342229	-0.128702	0.197147	0.680561	0	Cholesteryl esters to total lipids ratio in very large VLDL	preeclam
-0.0458728	-0.121263	0.0295172	0.233032	0	Cholesteryl esters to total lipids ratio in very large VLDL	preg_ht
0.00240153	-0.143675	0.148478	0.974295	0	Free cholesterol to total lipids ratio in very large VLDL	preeclam
-0.0132227	-0.128952	0.102507	0.822807	0.422	Free cholesterol to total lipids ratio in very large VLDL	preg_ht
-0.0200932	-0.167983	0.127796	0.790013	0	Triglycerides to total lipids ratio in very large VLDL	preeclam
0.03315	-0.0680221	0.134322	0.520743	0.284	Triglycerides to total lipids ratio in very large VLDL	preg_ht
-0.0470487	-0.191383	0.0972856	0.522894	0.031	Phospholipids to total lipids ratio in large VLDL	preeclam
-0.0294209	-0.102149	0.0433072	0.427854	0	Phospholipids to total lipids ratio in large VLDL	preg_ht
0.0173601	-0.142237	0.176958	0.831176	0	Total cholesterol to total lipids ratio in large VLDL	preeclam
-0.0376374	-0.115432	0.0401576	0.34301	0.049	Total cholesterol to total lipids ratio in large VLDL	preg_ht
-0.0221758	-0.185218	0.140866	0.789792	0	Cholesteryl esters to total lipids ratio in large VLDL	preeclam
-0.0333829	-0.106228	0.0394626	0.369083	0.006	Cholesteryl esters to total lipids ratio in large VLDL	preg_ht
0.0563719	-0.137772	0.250515	0.569289	0.061	Free cholesterol to total lipids ratio in large VLDL	preeclam
-0.0432857	-0.120942	0.0343707	0.27462	0	Free cholesterol to total lipids ratio in large VLDL	preg_ht
0.00595901	-0.15148	0.163398	0.940864	0.011	Triglycerides to total lipids ratio in large VLDL	preeclam
0.0522702	-0.034085	0.138625	0.235483	0.161	Triglycerides to total lipids ratio in large VLDL	preg_ht
0.0122976	-0.0941982	0.118793	0.820947	0	Phospholipids to total lipids ratio in medium VLDL	preeclam
-0.0224773	-0.0782651	0.0333105	0.429713	0	Phospholipids to total lipids ratio in medium VLDL	preg_ht
0.0943969	-0.0530542	0.241848	0.209569	0	Total cholesterol to total lipids ratio in medium VLDL	preeclam
0.0308138	-0.037039	0.0986665	0.373427	0	Total cholesterol to total lipids ratio in medium VLDL	preg_ht
0.107442	-0.0438213	0.258706	0.163874	0	Cholesteryl esters to total lipids ratio in medium VLDL	preeclam
0.0302112	-0.0369696	0.0973919	0.378104	0	Cholesteryl esters to total lipids ratio in medium VLDL	preg_ht
-0.0202942	-0.177247	0.136658	0.799939	0	Free cholesterol to total lipids ratio in medium VLDL	preeclam
0.00623558	-0.0678511	0.0803222	0.868974	0	Free cholesterol to total lipids ratio in medium VLDL	preg_ht
-0.0810667	-0.226038	0.0639042	0.27308	0	Triglycerides to total lipids ratio in medium VLDL	preeclam
-0.0169303	-0.0808052	0.0469446	0.603414	0	Triglycerides to total lipids ratio in medium VLDL	preg_ht
0.0628752	-0.273417	0.399167	0.714032	0.606	Phospholipids to total lipids ratio in small VLDL	preeclam
-0.0174027	-0.114226	0.0794209	0.724632	0.3	Phospholipids to total lipids ratio in small VLDL	preg_ht
0.077209	-0.0767665	0.231184	0.325707	0	Total cholesterol to total lipids ratio in small VLDL	preeclam
0.0256336	-0.0459883	0.0972555	0.483007	0	Total cholesterol to total lipids ratio in small VLDL	preg_ht
0.0655769	-0.0856787	0.216832	0.395468	0	Cholesteryl esters to total lipids ratio in small VLDL	preeclam
0.0241979	-0.0480939	0.0964896	0.511793	0	Cholesteryl esters to total lipids ratio in small VLDL	preg_ht
0.0220757	-0.14261	0.186761	0.79276	0	Free cholesterol to total lipids ratio in small VLDL	preeclam
0.0114789	-0.0636333	0.0865911	0.764537	0.063	Free cholesterol to total lipids ratio in small VLDL	preg_ht
-0.0751418	-0.234055	0.0837712	0.354048	0	Triglycerides to total lipids ratio in small VLDL	preeclam
-0.0135141	-0.08435	0.0573219	0.708463	0	Triglycerides to total lipids ratio in small VLDL	preg_ht
0.0775493	-0.0728862	0.227985	0.312323	0	Phospholipids to total lipids ratio in very small VLDL	preeclam
-0.0278298	-0.105133	0.0494729	0.480432	0	Phospholipids to total lipids ratio in very small VLDL	preg_ht
0.0364092	-0.140189	0.213007	0.68615	0.197	Total cholesterol to total lipids ratio in very small VLDL	preeclam
0.0366383	-0.0385196	0.111796	0.339349	0	Total cholesterol to total lipids ratio in very small VLDL	preg_ht
-0.0157446	-0.17124	0.139751	0.842689	0	Cholesteryl esters to total lipids ratio in very small VLDL	preeclam
0.0409633	-0.0350535	0.11698	0.290891	0	Cholesteryl esters to total lipids ratio in very small VLDL	preg_ht
0.0917841	-0.118632	0.3022	0.392583	0.121	Free cholesterol to total lipids ratio in very small VLDL	preeclam
-0.00358585	-0.0775287	0.070357	0.924276	0	Free cholesterol to total lipids ratio in very small VLDL	preg_ht
-0.0578109	-0.216236	0.100614	0.474479	0	Triglycerides to total lipids ratio in very small VLDL	preeclam
-0.0227882	-0.0960566	0.0504801	0.542129	0	Triglycerides to total lipids ratio in very small VLDL	preg_ht
-0.0221077	-0.219921	0.175705	0.826613	0.258	Phospholipids to total lipids ratio in IDL	preeclam
-0.0750737	-0.17824	0.0280927	0.153794	0.333	Phospholipids to total lipids ratio in IDL	preg_ht
0.0451289	-0.10774	0.197998	0.562855	0	Total cholesterol to total lipids ratio in IDL	preeclam
0.0497335	-0.0182272	0.117694	0.151487	0.001	Total cholesterol to total lipids ratio in IDL	preg_ht
0.00309578	-0.147295	0.153487	0.967818	0	Cholesteryl esters to total lipids ratio in IDL	preeclam
0.0469161	-0.0362838	0.130116	0.269066	0.163	Cholesteryl esters to total lipids ratio in IDL	preg_ht
0.100638	-0.0597478	0.261023	0.218762	0	Free cholesterol to total lipids ratio in IDL	preeclam
0.019104	-0.0583154	0.0965234	0.628641	0	Free cholesterol to total lipids ratio in IDL	preg_ht
-0.100625	-0.315383	0.114133	0.358438	0.42	Triglycerides to total lipids ratio in IDL	preeclam
-0.023653	-0.0931914	0.0458853	0.504983	0	Triglycerides to total lipids ratio in IDL	preg_ht
-0.0875028	-0.241055	0.0660492	0.264037	0	Phospholipids to total lipids ratio in large LDL	preeclam
-0.0606193	-0.149511	0.0282724	0.181357	0.237	Phospholipids to total lipids ratio in large LDL	preg_ht
0.0788206	-0.0746186	0.23226	0.314022	0	Total cholesterol to total lipids ratio in large LDL	preeclam
0.0444669	-0.0242766	0.11321	0.204867	0	Total cholesterol to total lipids ratio in large LDL	preg_ht
0.0364826	-0.121138	0.194103	0.650081	0	Cholesteryl esters to total lipids ratio in large LDL	preeclam
0.0355642	-0.0577405	0.128869	0.455025	0.304	Cholesteryl esters to total lipids ratio in large LDL	preg_ht
0.0716715	-0.0841035	0.227446	0.367178	0.048	Free cholesterol to total lipids ratio in large LDL	preeclam
0.020474	-0.131093	0.172041	0.791197	0.658	Free cholesterol to total lipids ratio in large LDL	preg_ht
-0.102896	-0.32639	0.120597	0.366863	0.511	Triglycerides to total lipids ratio in large LDL	preeclam
-0.0162032	-0.0863818	0.0539755	0.650891	0.001	Triglycerides to total lipids ratio in large LDL	preg_ht
-0.0820873	-0.237678	0.073503	0.301113	0	Phospholipids to total lipids ratio in medium LDL	preeclam
-0.0255696	-0.109126	0.0579865	0.548651	0.133	Phospholipids to total lipids ratio in medium LDL	preg_ht
0.0845018	-0.0701188	0.239123	0.284106	0	Total cholesterol to total lipids ratio in medium LDL	preeclam
0.0281816	-0.0438277	0.100191	0.443051	0	Total cholesterol to total lipids ratio in medium LDL	preg_ht
0.0551737	-0.103249	0.213596	0.494863	0	Cholesteryl esters to total lipids ratio in medium LDL	preeclam
0.0176783	-0.0675803	0.102937	0.684452	0.163	Cholesteryl esters to total lipids ratio in medium LDL	preg_ht
-0.0209616	-0.173752	0.131828	0.788013	0	Free cholesterol to total lipids ratio in medium LDL	preeclam
0.0254077	-0.149745	0.20056	0.77617	0.731	Free cholesterol to total lipids ratio in medium LDL	preg_ht
-0.0941749	-0.320027	0.131678	0.413782	0.511	Triglycerides to total lipids ratio in medium LDL	preeclam
-0.0183728	-0.0892336	0.052488	0.611328	0.001	Triglycerides to total lipids ratio in medium LDL	preg_ht
-0.0762807	-0.228352	0.0757904	0.325538	0	Phospholipids to total lipids ratio in small LDL	preeclam
0.0252633	-0.171886	0.222413	0.801693	0.807	Phospholipids to total lipids ratio in small LDL	preg_ht
0.118261	-0.0291572	0.26568	0.115878	0	Total cholesterol to total lipids ratio in small LDL	preeclam
0.0345793	-0.0373908	0.106549	0.346347	0	Total cholesterol to total lipids ratio in small LDL	preg_ht
0.0864189	-0.0660947	0.238933	0.266751	0	Cholesteryl esters to total lipids ratio in small LDL	preeclam
0.0196841	-0.054594	0.0939621	0.603481	0.015	Cholesteryl esters to total lipids ratio in small LDL	preg_ht
-0.00217933	-0.18813	0.183772	0.981674	0.281	Free cholesterol to total lipids ratio in small LDL	preeclam
0.0580073	-0.138703	0.254718	0.563286	0.806	Free cholesterol to total lipids ratio in small LDL	preg_ht
-0.170652	-0.454218	0.112915	0.238194	0.681	Triglycerides to total lipids ratio in small LDL	preeclam
-0.0178386	-0.0930075	0.0573304	0.641842	0	Triglycerides to total lipids ratio in small LDL	preg_ht
0.0861577	-0.048037	0.220352	0.20826	0	Phospholipids to total lipids ratio in very large HDL	preeclam
-0.0266534	-0.11484	0.0615336	0.553599	0.273	Phospholipids to total lipids ratio in very large HDL	preg_ht
-0.0480808	-0.184562	0.0884	0.489895	0	Total cholesterol to total lipids ratio in very large HDL	preeclam
0.0238871	-0.0410333	0.0888076	0.470812	0	Total cholesterol to total lipids ratio in very large HDL	preg_ht
-0.0467752	-0.251333	0.157783	0.654028	0.523	Cholesteryl esters to total lipids ratio in very large HDL	preeclam
0.0110689	-0.0531546	0.0752925	0.735514	0	Cholesteryl esters to total lipids ratio in very large HDL	preg_ht
0.0937669	-0.046208	0.233742	0.189201	0	Free cholesterol to total lipids ratio in very large HDL	preeclam
0.0447092	-0.026616	0.116034	0.21923	0.043	Free cholesterol to total lipids ratio in very large HDL	preg_ht
-0.0978984	-0.189143	-0.00665381	0.0354754	0	Triglycerides to total lipids ratio in very large HDL	preeclam
-0.00870286	-0.188851	0.171446	0.924565	0.694	Triglycerides to total lipids ratio in very large HDL	preg_ht
-0.114472	-0.266376	0.0374333	0.139681	0	Phospholipids to total lipids ratio in large HDL	preeclam
-0.0509041	-0.132562	0.0307541	0.221782	0.087	Phospholipids to total lipids ratio in large HDL	preg_ht
0.0860874	-0.0711902	0.243365	0.283359	0	Total cholesterol to total lipids ratio in large HDL	preeclam
0.0401764	-0.138936	0.219289	0.660201	0.7	Total cholesterol to total lipids ratio in large HDL	preg_ht
0.0842323	-0.0800039	0.248469	0.314794	0	Cholesteryl esters to total lipids ratio in large HDL	preeclam
0.0322176	-0.151222	0.215657	0.730673	0.698	Cholesteryl esters to total lipids ratio in large HDL	preg_ht
0.0634508	-0.0818875	0.208789	0.392182	0	Free cholesterol to total lipids ratio in large HDL	preeclam
0.0204364	-0.125704	0.166576	0.78402	0.648	Free cholesterol to total lipids ratio in large HDL	preg_ht
-0.0762802	-0.201493	0.0489324	0.23247	0	Triglycerides to total lipids ratio in large HDL	preeclam
-0.0391761	-0.244906	0.166554	0.708981	0.724	Triglycerides to total lipids ratio in large HDL	preg_ht
-0.0217391	-0.174761	0.131282	0.780672	0	Phospholipids to total lipids ratio in medium HDL	preeclam
0.0437665	-0.0298911	0.117424	0.244186	0	Phospholipids to total lipids ratio in medium HDL	preg_ht
0.0556415	-0.134509	0.245792	0.566291	0.17	Total cholesterol to total lipids ratio in medium HDL	preeclam
-0.0270302	-0.101905	0.0478443	0.479219	0	Total cholesterol to total lipids ratio in medium HDL	preg_ht
0.0664406	-0.116532	0.249413	0.476652	0.186	Cholesteryl esters to total lipids ratio in medium HDL	preeclam
[truncated: 906 more rows]

## Sheet: Adulthood_with NFBC66_age46y
estimate	lci	uci	pval	I2	out	exp
[truncated: 1,333 more rows]
